# Supplementary material for: Porosity prediction from well logging data via a hybrid MABC-LSSVM model
Source: PLoS One. 2025 Oct 27;20(10):e0335244. doi: 10.1371/journal.pone.0335244 (PMC12558454; doi:10.1371/journal.pone.0335244)
Supplement: S1 Data — (XLSX) [file pone.0335244.s001.xlsx]

## Sheet: Sheet1
SP_mV	GR_API	RT_Ohmm	AC_us/ft	CNL_%	DEN_g/cm2	PE_be	CAL_inch
14.9	73.35	5.767	75.88	16.137	2.384	2.337	5.855
-4.15	36.77	1.458	85.56	11.774	2.328	2.104	6.202
19.43	108.76	1.143	88.29	17.292	2.494	1.386	6.826
45.69	113.83	1.165	70.35	14.753	2.391	1.177	7.327
-7.02	21.58	3.89	68.51	20.974	2.454	2.757	6.194
-7.02	109.35	2.375	70.86	12.688	2.488	2.341	6.023
47.38	55.68	2.206	58.98	18.539	2.599	2.246	7.286
23.02	105.71	3.652	56.14	13.15	2.544	1.421	6.99
-14.08	77.95	0.212	84.46	14.401	2.368	1.824	6.619
16.28	80.86	2.248	94.08	19.784	2.313	2.532	7.445
-13.9	74.45	2.051	93.07	19.408	2.655	2.699	8.058
-13.97	116.36	8.748	44.27	15.498	2.26	2.385	6.793
7.26	42.81	0.358	76.32	16.384	2.396	3.465	6.028
-57.4	98.24	7.824	63.47	9.278	2.527	2.097	6.898
-51.75	113.04	1.778	82.16	26.417	2.647	3.401	5.844
-16.87	101.49	2.689	73.73	22.125	2.427	2.652	7.494
-30.38	149.74	8.81	88.88	21.909	2.453	2.576	5.939
9.43	64.13	2.889	79.71	8.43	2.345	3.153	6.345
-27.24	108.72	2.461	51.56	14.427	2.465	2.063	5.83
-42.37	76.82	2.101	65.49	15.993	2.312	2.27	6.646
43.97	117	1.017	80.09	6.414	2.36	1.644	6.674
-6.77	79.77	1.602	81.35	23.34	2.542	3.155	7.094
2.03	68.36	0.806	58.91	26.723	2.398	2.735	6.596
-42.74	119.18	1.577	56.95	30.372	2.56	3.268	6.537
-16.33	65.25	0.2	80.84	11.725	2.432	2.643	6.041
3.33	37.62	2.532	58.94	18.704	2.286	3.272	6.271
-34.53	64.49	1.46	54.97	25.937	2.59	1.977	5.386
11.27	98.57	1.178	73.32	16.478	2.292	3.191	7.615
-18.02	121.76	2.054	72.67	14.598	2.378	2.222	6.425
-8.75	83.33	0.393	66.82	6.804	2.426	2.502	7.813
-18.05	119.55	11.351	69.44	24.796	2.571	3.01	6.403
55.57	39.25	1.488	80.21	17.884	2.387	4.129	4.978
-0.4	66.7	1.425	69.2	13.624	2.339	3.074	6.14
-31.73	71.34	0.628	81.06	19.703	2.47	3.14	6.498
24.68	76.56	1.689	74.29	18.918	2.424	2.118	6.552
-36.63	82.52	6.599	82.51	19.01	2.394	2.61	7.041
6.27	100.73	4.646	93.17	16.697	2.476	2.433	6.639
-58.79	66.66	3.875	92.59	27.734	2.306	3.485	6.23
-39.85	84.17	2.847	99.32	17.198	2.243	2.398	5.768
5.91	78.65	1.152	92.57	27.716	2.707	3.43	6.175
22.15	52.22	0.387	83.58	21.385	2.463	1.589	6.984
5.14	76.59	1.348	73.5	20.107	2.471	3.479	7.187
-3.47	75.69	1.302	74.18	17.32	2.356	1.897	5.961
-9.03	75.05	4.706	66.83	23.844	2.558	3.098	7.306
-44.36	80.95	2.247	80.07	18.678	2.386	1.895	6.955
-21.6	82.27	8.267	90.46	12.407	2.116	2.933	5.79
-13.82	67.03	5.46	69.11	12.207	2.382	1.826	6.697
31.71	118.18	1.044	79.44	20.535	2.416	3.226	6.796
10.31	44.92	0.274	69.84	12.556	2.43	3.092	5.648
-52.89	58.37	6.59	83.14	17.627	2.426	2.08	5.413
9.72	163.4	6.42	71.76	24.343	2.373	2.905	6.879
-11.55	48.86	0.421	68.91	19.824	2.361	3.163	6.137
-20.31	39.39	7.458	69.8	13.667	2.414	1.854	7.71
18.35	102.03	2.416	87.55	26.46	2.253	1.776	7.877
30.93	17.69	1.936	78.55	21.287	2.215	1.75	6.878
27.94	72.94	8.288	73.57	24.107	2.462	1.651	7.261
-25.18	144.37	6.326	83.92	4.395	2.464	1.747	5.681
-9.28	33.65	3.162	73.78	19.985	2.556	3.147	5.434
9.94	20.54	2.646	96.9	23.053	2.419	2.89	6.387
29.27	35.02	3.054	65.39	28.202	2.307	1.313	5.471
-14.38	106.95	1.105	77.2	9.217	2.217	2.143	6.746
-5.57	113.74	1.56	58.93	25.237	2.343	1.69	5.873
-33.19	64.62	0.669	74.8	27.866	2.501	3.103	6.652
-35.89	100.5	1.182	54.81	5.896	2.623	2.185	6.362
24.38	121.71	1.143	91.19	20.872	2.456	1.419	7.01
40.69	133.62	0.873	91.5	21.706	2.304	2.619	6.761
-2.16	72.61	1.89	91.76	16.038	2.344	2.925	6.177
30.11	10.96	1.192	80.43	15.059	2.348	1.832	5.405
10.85	55.37	2.724	66.8	22.007	2.401	2.315	6.63
-19.35	67.2	0.326	67.99	14.31	2.585	1.868	5.106
10.84	72.23	1.472	102.95	16.697	2.594	3.371	7.497
46.14	74.36	1.881	101.54	22.875	2.429	2.198	6.923
-1.07	113.57	1.208	81.84	28.524	2.472	1.995	7.174
46.94	118.23	1.388	72.27	21.228	2.354	2.464	5.724
-78.59	74.85	0.338	100.53	18.801	2.245	2.355	6.785
24.66	112.95	2.355	69.58	14.902	2.665	2.982	5.967
2.61	90.73	3.151	83.43	11.936	2.171	3.351	6.619
-8.97	81.94	2.701	100.28	24.657	2.23	3.357	5.701
2.75	107.2	4.659	67.45	17.079	2.666	2.233	6.433
-59.63	82.17	2.017	92.44	24.904	2.452	2.714	5.397
-6.59	141.73	2.661	87.81	16.023	2.315	3.542	6.372
10.71	36.85	1.927	79.41	14.104	2.532	3.569	5.184
44.34	64.54	3.279	65.1	20.525	2.543	1.887	7.898
-15.55	76.2	0.341	69.13	17.541	2.29	2.915	6.628
-24.25	93.18	0.675	84.34	10.767	2.386	2.796	6.505
-15.05	118.04	8.06	58.65	28.904	2.555	3.148	7.041
27.46	79.27	0.2	81.96	14.238	2.352	3.371	5.461
9.86	37.33	1.433	88.12	23.566	2.484	1.771	5.875
-15.89	105.28	5.324	94.78	23.051	2.621	2.017	6.925
15.4	102.65	1.502	59.02	10.443	2.163	3.135	6.629
2.91	21.74	1.1	99.74	11.986	2.409	2.604	5.924
29.06	79.89	1.877	105.43	16.191	2.481	0.941	7.018
-21.06	32.3	1.158	86.15	12.806	2.235	1.334	6.742
-9.83	60.06	1.7	64.43	28.359	2.386	2.964	6.904
-11.76	52.92	0.832	75.08	16.799	2.575	3.087	6.812
-43.91	104.28	4.996	79.29	23.338	2.365	1.555	5.955
8.88	83.5	6.843	84.06	21.082	2.272	3.269	6.439
7.83	41.43	1.443	80.33	19.584	2.586	2.362	5.014
0.15	106.4	0.412	84.22	18.242	2.503	1.784	6.091
-7.04	36.99	0.976	78.64	25.423	2.442	2.108	6.304
-42.46	89.9	1.372	83.98	13.049	2.438	1.644	7.001
-12.62	55.58	2.733	73.09	28.358	2.573	2.069	6.91
-10.28	69.03	0.602	74.93	10.277	2.485	1.192	5.898
-24.07	95.13	0.764	71.36	22.689	2.527	2.448	5.881
-4.84	95.64	2.747	108.76	9.569	2.367	2.911	7.546
12.12	120.11	4.216	101.96	16.106	2.22	1.557	6.265
56.59	77.53	0.886	88.33	18.56	2.525	2.512	6.591
5.24	89.19	0.435	99.88	15.08	2.582	1.937	7.128
7.73	66.87	43.997	91.98	16.91	2.423	2.968	6.436
-2.23	85.46	3.609	82.72	9.678	2.557	0.88	6.379
-57.56	93.18	1.262	57.42	12.075	2.41	2.998	6.248
-0.8	77.05	3.932	76.07	20.99	2.439	1.228	6.093
1.81	25.89	1.456	74.97	18.178	2.66	2.353	6.614
73.9	89.94	3.924	63	13.857	2.415	2.004	5.042
-5.77	90.94	1.934	57.71	25.946	2.408	2.248	6.211
9.05	59.59	1.806	87.39	10.68	2.226	1.429	6.932
-1.04	41.47	1.472	84.87	15.83	2.533	3.662	6.839
-35.06	124.28	0.388	62.49	14.966	2.365	1.599	7.629
34.28	94.74	11.451	68.81	21.69	2.468	1.655	7.17
22.56	73.13	0.643	97.42	18.289	2.412	3.756	6.827
23.73	45.89	0.423	66.83	17.351	2.397	2.726	6.523
-27.28	55.35	1.333	82.56	6.935	2.436	1.622	6.135
42.08	119.08	0.63	77.15	23.19	2.445	2.41	6.903
-42.06	84.13	1.566	87.6	16.693	2.591	2.335	6.759
17.61	63.48	3.28	67.16	18.694	2.632	1.319	6.201
65.71	95.29	4.461	81.35	13.509	2.528	1.969	5.806
-29.72	55.57	3.724	82.53	12.565	2.603	2.482	6.458
-16.99	125.03	1.215	83.45	26.996	2.552	3.386	7.425
2.99	120.58	1.733	81.19	7.361	2.509	2.368	6.588
-15.1	66	2.479	85.17	11.675	2.625	2.42	6.523
-46.52	61.14	0.284	112.88	26.883	2.293	1.929	6.839
2.06	1.46	2.917	118.42	21.844	2.368	3.267	6.885
-31.87	35.55	0.384	70.41	16.047	2.351	3.132	6.699
14.21	39.82	12.684	45.23	25.48	2.414	3.053	6.466
-27.58	84.06	1.1	88.93	20.681	2.532	2.578	6.093
46.5	70.21	1.37	82.79	19.396	2.316	1.381	7.304
-23.5	39.64	0.764	95.92	19.353	2.51	3.261	6.158
-9.66	71.57	0.878	84.27	20.791	2.38	2.54	7.758
24.41	95.16	16.024	80.88	21.034	2.408	2.284	6.623
-36.93	95.84	4.222	96.93	31.176	2.474	2.814	6.542
6.82	23.01	0.35	99.03	16.831	2.652	2.657	7.108
39.21	76.15	7.42	59.2	17.016	2.365	1.752	5.977
-48.22	38.5	5.437	67.75	10.579	2.44	2.275	6.959
5.54	107.05	1.245	78.42	17.689	2.321	1.167	6.592
7.8	103.52	2.24	81.48	29.177	2.363	2.56	6.829
23.45	53.06	1.624	76.61	23.907	2.32	3.431	5.953
-37.11	57.02	11.853	86.51	14.738	2.479	1.243	5.946
-39.61	66.16	0.744	94.94	18.18	2.501	2.59	5.034
15.66	12.42	1.908	105.84	10.221	2.532	2.968	6.134
8.91	90.08	1.074	88.68	12.185	2.36	3.071	6.092
7.51	71.81	0.393	67.21	18.897	2.511	1.978	5.966
10.39	109.11	14.756	77.79	15.033	2.464	1.728	6.408
-20.4	47.05	0.506	78.87	11.732	2.443	2.089	6.551
6.97	61.43	2.055	87.72	20.939	2.301	3.334	6.9
8.79	34.8	0.289	85.82	17.506	2.468	1.303	6.953
-21.43	49.87	1.106	110.76	8.595	2.472	1.649	7.02
55.97	44.54	2.514	73.08	5.549	2.462	2.179	7.054
14.21	109.88	0.723	85.77	14.58	2.498	1.817	6.72
-35.74	59.05	2.965	115.32	8.47	2.533	2.471	6.544
19.7	83.73	1.26	71.22	6.787	2.318	3.49	7.243
-29.24	68.58	5.26	82.18	24.774	2.424	1.657	7.055
23.61	41.92	6.435	65.83	17.414	2.512	2.398	5.314
34.76	74.95	0.917	81.23	16.407	2.418	2.494	6.362
-24.62	97.97	1.78	68.3	16.87	2.565	2.266	5.057
28.9	43.77	1.981	95.7	11.173	2.461	1.395	5.042
12.38	104.27	3.063	82.21	20.466	2.215	2.054	6.093
24.66	54.51	1.673	65.97	17.216	2.551	2.056	6.398
56.9	65.51	1.994	92.61	13.456	2.436	2.943	6.161
-7.36	95.92	1.293	82.69	14.354	2.238	2.794	5.079
-22.61	60.1	1.85	94.29	10.635	2.42	1.414	7.12
-26.69	81.13	6.037	62.79	15.563	2.298	2.229	5.934
-24.47	70.56	3.146	85.53	16.562	2.54	2.15	6.892
-2.31	83.88	3.324	91.6	15.406	2.446	3.868	5.956
10.23	8.58	3.398	73.65	18.331	2.339	2.705	6.102
8.3	25.11	1.414	61.11	17.529	2.547	1.746	6.847
24.82	98.48	2.268	79.38	19.385	2.505	1.956	6.221
0.39	111.12	0.557	98.42	23.659	2.422	2.235	6.636
43.61	52.69	5.864	96.89	21.558	2.301	2.754	6.722
-7.94	72.68	0.2	73.57	23.728	2.349	2.839	5.358
81.61	88.84	1.511	60.75	12.914	2.347	2.64	6.882
18.77	100.8	5.16	73.53	14.948	2.54	2.353	5.75
-25.71	19.17	0.422	72.97	21.922	2.248	2.405	5.611
-32.13	53.42	2.459	86.7	22.029	2.444	2.41	5.919
14.47	70.02	0.835	78.42	13.928	2.42	1.252	7.152
-6.7	101.09	1.14	68.7	21.67	2.574	2.457	5.22
21.42	154.95	4.246	96.56	12.339	2.478	2.096	7.021
14.2	73.16	2.01	82.11	20.886	2.514	1.343	6.772
-2.18	37.79	0.216	86.53	17.842	2.387	4.193	6.559
-25.4	92.07	0.621	54.13	9.693	2.302	2.718	6.697
-45.45	119.63	4.373	43.64	15.396	2.411	2.509	6.268
-13.4	83.24	2.583	58.44	31.094	2.543	2.24	7.046
25.69	52.8	9.47	72.79	19.217	2.543	3.011	6.159
6.42	108.74	8.87	88.65	31.803	2.398	1.686	5.2
-37.37	99.91	1.171	44.87	9.336	2.347	2.281	6.438
5.2	49.22	20.151	103.89	22.504	2.323	1.833	7.141
11.56	91.44	1.69	82.56	2.794	2.434	3.005	6.894
-26.52	109.92	0.63	100.4	17.999	2.466	1.921	7.952
4.61	115.46	0.875	66.71	21.787	2.627	3.271	6.297
1.75	78.01	0.2	87.56	23.027	2.465	2.431	6.371
-34.29	69.26	8.224	81.28	13.204	2.524	3.042	6.313
10.73	116.82	8.124	92.27	24.235	2.356	2.78	5.879
16.82	43.7	0.597	76.49	14.798	2.455	3.241	6.121
32.49	93.16	1.313	87.1	17.015	2.467	1.845	5.669
31.61	38.9	1.814	96.53	15.4	2.433	3.134	4.665
-41.33	111.96	0.631	70.23	11.182	2.447	1.196	6.036
-28.13	72.26	0.285	83.63	27.418	2.465	2.53	6.519
15.45	118.06	1.336	51.68	18.288	2.508	2.118	7.005
15.41	94.74	1.196	90.54	24.524	2.59	1.517	6.039
15.45	43.3	1.118	109.32	24.268	2.178	1.875	6.049
115.58	122.74	2.06	61.33	12.192	2.584	2.052	7.324
17.13	126.54	6.886	78.63	25.297	2.245	2.362	5.435
34.07	106.47	1.218	93.21	21.02	2.487	2.133	6.369
28.62	57.15	1.955	80.47	11.755	2.733	2.556	7.266
19.54	70.82	3.411	82.48	20.693	2.445	1.919	5.933
-9.46	84.36	2.87	74.14	11.862	2.472	2.166	5.273
22.77	58.89	0.892	73.58	27.639	2.413	2.298	7.865
-23.18	130.77	1.816	78.7	22.883	2.53	2.627	7.139
-7.1	84.33	2.851	80.63	17.573	2.493	3.094	7.164
-14.56	0	0.533	62.28	25.589	2.369	3.098	6.429
2.46	90.18	5.833	79.01	8.508	2.436	2.666	7.013
69.44	69.56	6.9	103.53	13.504	2.316	2.801	4.508
-56.02	77.75	0.8	73.71	16.485	2.436	2.718	6.15
20.59	68.94	2.001	61.44	31.414	2.4	2.28	7.258
-48.38	104.21	3.134	77.73	11.577	2.466	3.13	5.383
-14.16	113.59	0.955	69.28	7.756	2.365	1.86	6.233
32.67	88.49	2.669	59.92	9.334	2.424	1.066	6.756
1.93	69.82	1.941	82.09	23.437	2.451	1.771	5.873
-32.33	78.76	0.38	69.35	14.435	2.459	3.482	6.506
-21.46	80.59	2.61	70.63	17.045	2.483	2.293	6.809
20.39	55.93	0.549	82.3	22.577	2.429	2.692	6.742
-21.91	97.37	4.217	57	17.051	2.356	2.308	6.179
6.49	93.8	0.843	53.88	19.225	2.46	2.893	5.837
1.37	126.21	1.403	90.06	21.211	2.429	2.549	6.817
-19.55	117.66	6.503	51.04	15.416	2.573	2.452	6.771
64.32	59.43	2.708	65.35	17.002	2.588	2.93	6.732
19.02	104.61	0.56	53	19.452	2.285	2.174	6.592
-60.75	51.47	0.598	72.71	23.209	2.524	2.76	6.772
5.59	100.88	0.905	86.42	13.246	2.548	2.378	7.202
-19.85	64.5	2.446	81.69	0	2.289	2.425	6.748
25.57	49.3	2.359	115.88	22.077	2.52	1.927	6.578
-23.78	88.4	0.71	96.3	23.566	2.558	2.349	6.079
-3.44	0	0.513	66.03	19.2	2.336	2.121	7.609
15.15	27.47	2.185	62.04	19.61	2.422	3.291	5.602
25.97	74.68	1.375	120.6	14.614	2.472	1.321	6.338
-36.01	82.47	14.257	95.94	21.001	2.518	3.122	6.093
-10.04	68.92	1.71	88.84	23.119	2.331	1.279	5.038
-14.25	32.62	10.117	81.12	18.339	2.589	2.876	6.783
-19.6	55.46	0.512	84.1	32.947	2.206	1.914	6.337
52.96	91.74	0.342	57.77	8.618	2.609	2.896	6.526
12.15	97.45	0.538	82.36	18.978	2.516	2.415	6.357
-37.83	79.51	5.415	81.07	10.954	2.375	1.497	7.103
27.54	114.71	9.546	66.44	23.279	2.554	3.451	7.205
63.66	91.92	0.754	71.92	8.511	2.324	3.044	5.619
30.97	57.58	1.04	102.73	9.996	2.464	2.852	7.912
-45.58	71.58	0.512	78.12	14.201	2.479	2.052	6.308
-14.53	37.91	0.269	111.07	19.595	2.478	3.068	6.97
38.01	76.76	3.382	53.89	14.427	2.349	1.602	6.644
-21.23	113.36	2.061	72.17	14.487	2.39	0.941	6.585
13.31	100.56	1.666	56.79	16.915	2.465	1.406	6.945
23.24	122.06	0.407	61.86	16.547	2.363	1.855	7.555
-27.81	70.91	8.499	67.58	26.925	2.483	1.972	7.122
-1.79	120.38	0.997	84.73	22.115	2.376	2.196	6.305
-97.24	74.2	2.811	84	16.053	2.57	2.227	6.433
-30.73	124.15	0.385	69.81	30.582	2.638	2.045	6.049
-7.58	79.34	1.363	46.58	20.95	2.414	1.019	7.072
-37.43	101.22	2.206	102.17	12.186	2.56	2.634	6.972
48.97	124.25	2.287	75.71	19.539	2.425	2.315	6.226
-42.9	74.2	1.924	63.26	21.213	2.338	2.013	7.561
-13.2	86.55	2.703	84.12	13.874	2.399	3.479	7.359
3.92	118.67	0.532	83.07	11.685	2.46	2.33	7.959
43.24	76.01	2.008	75.16	18.519	2.236	2.541	5.868
-43.08	40.37	1.847	82.23	15.839	2.525	3.057	6.42
34.89	144.29	2.079	62.67	26.875	2.46	1.457	6.343
0.31	65.91	1.772	91.4	22.447	2.57	2.484	8.583
-29.45	84.76	0.462	65.05	14.155	2.523	3.055	6.508
13.86	114.68	0.441	70.92	20.556	2.464	2.436	7.512
5.97	61.75	0.2	89.73	25.603	2.407	1.588	7.328
-18.01	49.76	3.734	98.06	9.637	2.633	2.162	6.433
2.09	87.61	3.772	103.79	11.863	2.71	2.632	6.544
-11.56	26.21	3.833	95.84	17.933	2.409	1.025	6.918
3.41	71.36	2.241	75.14	18.214	2.575	1.553	7.506
19.86	87.35	0.2	56.88	17.687	2.365	3.881	6.362
47.58	71.9	0.591	101.08	16.135	2.379	2.839	6.093
-37.13	33.7	1.955	100.56	16.044	2.404	3.538	7.246
63.99	127.83	1.888	69.92	20.306	2.532	3.106	5.583
-58.56	83.11	1.319	93.82	24.804	2.321	2.776	6.702
-4.55	122.93	2.384	75.02	15.114	2.636	2.284	7.348
17.65	72.2	1.668	102.52	32.63	2.563	2.767	6.844
8.43	53.6	1.86	72.28	29.764	2.529	3.515	6.046
-18.68	88.08	0.87	109.68	25.976	2.415	3.078	5.699
-6.24	73.53	4.402	91.79	21.735	2.55	2.617	7.45
-14.79	44.67	1.072	106.96	30.048	2.1	2.379	6.359
-17.68	124.09	0.436	73.04	16.259	2.503	2.849	5.779
25.49	61.33	0.763	86.08	13.004	2.469	2.128	7.411
10.71	24.79	1.164	65.46	14.844	2.224	2.849	7.141
-20.79	119.84	4.455	92.66	11.982	2.499	2.011	5.659
26.99	64.87	1.58	93.49	18.731	2.521	2.252	8.511
9.22	61.77	1.369	115.96	19.799	2.228	1.781	6.068
24.39	27.04	0.473	87.23	19.205	2.308	2.192	7.127
18.89	132.23	3.616	90.86	17.925	2.698	2.021	8.089
-24.87	41.32	0.859	72.94	18.799	2.428	3.684	7.211
-16.81	81.75	1.492	88.12	28.418	2.567	1.874	6.707
22.42	107.38	7.244	74.3	21.72	2.585	2.769	5.354
18.31	92.65	2.742	81.74	23.535	2.497	1.837	8.133
-0.63	78.21	0.324	82.62	19.145	2.572	2.533	7.192
3.52	28.95	0.281	74.72	8.306	2.196	2.703	5.368
38.33	55.71	1.546	80.94	7.117	2.422	1.204	7.736
-17.75	85.63	0.49	74.37	30.497	2.08	1.522	6.549
16.41	56.38	3.154	74.3	14.809	2.24	1.832	6.278
-6.07	86.1	1.72	96.15	14.299	2.384	1.588	6.042
-6.53	100.45	1.945	82.63	19.474	2.37	2.559	6.637
32.96	108.88	0.813	85.21	21.302	2.455	2.67	7.146
24.76	43.21	9.406	58.14	22.061	2.448	1.756	6.104
24.41	145.9	28.292	86.35	28.647	2.466	2.587	6.602
39.16	103.02	1.248	87.96	27.004	2.471	2.203	9.204
0.63	79.95	2.347	74.02	13.134	2.49	2.43	6.881
20.46	112.69	1.817	111.28	23.812	2.335	2.06	7.273
-9.31	150.96	1.272	45.66	15.695	2.363	2.841	5.733
9.72	36.84	0.717	91.77	17.175	2.446	3.644	5.414
-3.9	73.24	0.557	90.69	11.436	2.447	3.042	7.672
2.91	8.65	0.53	88.12	7.842	2.32	3.475	7.443
17.85	85.78	2.473	82.64	17.811	2.58	1.518	7.871
-24.55	90.96	0.981	88.26	12.264	2.537	2.027	6.436
62.77	78.83	0.2	93.02	23.567	2.347	2.896	7.503
-30.18	60.36	2.572	69.11	16.314	2.425	3.556	4.5
-36.43	18.51	1.587	84.49	19.852	2.691	2.955	6.933
34.74	91.21	6.339	77.25	26.205	2.469	1.782	7.326
23.75	123.66	2.394	63.59	9.088	2.497	2.196	5.949
18.72	62.27	0.376	90.76	13.652	2.377	2.733	7.345
18.85	93.2	0.2	71.53	19.085	2.412	2.385	6.356
-0.37	32.96	0.803	57.53	19.875	2.631	1.941	6.436
-26.92	93.72	0.882	71.91	24.621	2.464	2.297	6.293
2.27	68.2	4.234	68.02	23.203	2.441	2.49	7.765
-20.31	57.13	1.634	95.43	18.582	2.451	1.741	6.137
29.25	57.19	5.123	82.3	19.82	2.755	3.189	6.039
-4.41	68.19	0.438	100.74	19.986	2.455	2.192	5.814
-24.76	91.47	4.329	70	9.182	2.35	2.449	6.205
-9.64	40.64	3.391	93.11	17.062	2.371	3.225	6.656
12.39	68.09	0.219	122.59	19.491	2.544	2.413	7.011
-16.91	78.76	6.188	85.34	20.751	2.279	3.186	5.897
-24.67	47.03	1.81	92.92	12.454	2.504	1.78	6.798
7.31	133.9	2.44	90.4	10.387	2.363	2.803	6.99
7.35	54.4	0.694	58.67	16.593	2.227	3.088	5.754
-15.21	59.92	5.902	88.79	29.804	2.332	1.919	6.551
-14.13	50.65	0.504	84.6	13.085	2.453	2.375	6.432
6.96	133.95	3.789	76.1	25.044	2.617	2.39	6.559
-43.44	96.59	3.746	66.74	27.508	2.56	2.647	6.076
-42.22	51.9	0.622	90.41	18.273	2.415	2.832	6.392
-21.55	113.19	11.982	65.41	13.921	2.567	1.862	6.525
-6.4	86.02	2.078	112	21.077	2.407	2.458	7.991
9.33	87.72	3.171	81.71	19.17	2.274	3.614	6.536
44.26	69.67	0.358	61.65	12.845	2.453	3.238	7.571
25.73	57.52	13.705	72.29	14.047	2.269	3.056	7.631
-4.8	90.13	0.485	75.83	20.721	2.545	2.365	5.445
-0.57	63.65	4.595	116.19	23.601	2.547	3.99	6.267
-30.08	134.5	0.61	66.73	16.063	2.344	3.221	7.633
-0.56	41.92	0.888	78.26	17.585	2.467	2.526	6.645
-8.66	126.08	3.628	71.93	22.012	2.466	2.654	6.407
9.68	76.66	4.607	87.49	16.965	2.555	2.179	7.1
-24.82	88.97	0.462	72.17	16.204	2.301	2.775	7.354
15.58	104.99	4.906	62.91	13.468	2.522	2.915	6.477
45.98	61.09	4.688	77.07	13.364	2.292	2.992	6.277
-3.26	105.93	0.645	75.51	34.013	2.543	2.374	4.609
12.05	0	8.155	71.12	16.823	2.578	1.468	6.538
20.7	58.4	0.384	71.92	26.19	2.37	2.669	6.195
-12.04	52.28	0.883	97.77	28.104	2.596	2.995	5.695
6.72	42.39	2.662	75.2	16.899	2.261	1.815	6.336
0.38	73.55	0.702	62.99	20.211	2.582	2.436	6.166
2.93	91.57	2.146	73.07	18.615	2.623	3.439	6.635
-23.19	101.08	2.098	80.82	8.327	2.491	1.658	6.277
0.74	87.23	1.367	59.96	8.688	2.427	2.301	6.858
14.94	60.03	3.79	104.39	18.293	2.487	3.541	6.639
43.53	91.07	1.312	93.01	15.451	2.378	2.61	7.519
28.78	83.73	2.078	101.45	29.349	2.765	2.132	6.073
64.6	108.08	5.189	85.88	16.581	2.38	2.495	7.924
-23.02	103.31	3.635	48.59	29.706	2.608	3.078	7.354
26.17	80.91	3.618	103.03	15.142	2.361	2.358	7.689
5.5	53.08	0.522	67.05	29.473	2.642	2.918	6.702
65.69	60.41	2.787	68.27	21.039	2.691	2.664	6.275
-24.25	63.51	0.685	82.34	21.38	2.496	2.722	6.07
-25.19	70.54	0.458	100.67	14.929	2.484	2.963	7.902
-17.98	88.04	1.535	95.8	21.462	2.335	2.294	7.377
-63.72	101.46	0.667	93.59	28.156	2.321	1.839	5.694
-15.77	78.47	3.635	75.32	17.131	2.486	2.832	7.282
-22.77	80.48	3.723	75.09	15.964	2.625	2.407	5.84
4.51	84.3	0.246	85.19	16.519	2.384	2.186	6.759
10.25	64.52	0.72	78.05	27.721	2.715	2.868	7.161
56.29	52.24	0.383	93.34	23.132	2.377	3.394	7.666
28.51	27.34	1.038	92.45	26.686	2.478	2.392	6.69
-17.31	59.15	2.599	88.87	19.882	2.478	2.506	6.393
-26.95	94.19	1.294	42.11	18.236	2.438	1.673	6.535
14.76	58.91	0.914	81.92	20.544	2.205	2.344	7.353
-39.61	72.87	6.051	78.37	24.421	2.376	2.655	7.131
54.94	93.99	0.2	82.52	16.517	2.474	2.486	6.487
35.38	95.62	5.68	68.69	26.212	2.438	2.246	5.009
-14.08	47.61	0.957	60.13	20.195	2.526	3.008	4.552
-51.39	109.91	1.525	86.95	3.562	2.541	2.541	6.68
40.62	113.82	0.973	74.66	23.301	2.421	4.312	5.555
-3.44	46.1	7.713	88.62	10.366	2.335	2.645	6.077
37.13	55.28	0.481	69.94	23.155	2.636	0.577	6.318
-47.83	115.73	1.668	101.24	23.409	2.287	1.722	8.161
-17.98	75.59	2.794	95.02	19.979	2.379	2.872	6.598
0.16	13.41	0.329	84.45	21.262	2.348	2.05	7.076
1.41	38.01	0.657	76.8	24.593	2.54	2.093	6.904
-13.5	72.52	1.422	92.79	15.026	2.608	1.633	4.562
18.69	45.11	0.679	85.89	22.761	2.429	2.166	6.18
-32.03	67.6	0.729	83.58	24.978	2.478	2.636	5.524
-4.27	80.97	1.162	95.64	28.56	2.501	2.77	7.882
3.61	123.87	3.157	101.4	11.365	2.666	1.786	5.045
15.43	71.29	1.17	61.21	20.451	2.237	3.064	6.163
21.35	112.18	4.847	64.24	12.231	2.539	1.666	6.291
-33.74	122.86	0.608	68.3	11.976	2.495	2.807	5.711
-46.02	123.03	0.471	57.46	20.154	2.405	2.736	6.581
38.33	88.54	11.317	79.06	18.465	2.489	1.846	6.466
9.97	21.1	0.854	89	24.87	2.539	1.763	6.63
-22.45	93.82	0.444	79.68	15.923	2.52	2.768	6.902
46.53	111.45	0.289	71.99	17.196	2.709	2.108	6.689
3.47	77.57	4.831	96.9	19.269	2.465	2.367	6.804
35.38	132.34	1.172	82.11	12.829	2.453	2.981	7.39
2.03	105.8	1.279	85.14	13.662	2.428	2.835	5.18
61.82	97.05	1.406	97.31	24.697	2.516	1.859	7.06
52.66	112.59	4.54	78.15	14.706	2.446	2.462	5.663
-7.47	90	1.378	110.9	25.095	2.452	1.846	5.986
29.15	5.22	17.185	73.28	21.644	2.452	3.109	6.597
19.36	65.03	1.885	109.97	8.715	2.434	3.576	6.829
41.06	115.92	4.767	65.38	21.182	2.377	1.908	6.923
-28.95	55.77	3.689	87.76	21.135	2.5	2.478	5.744
20.58	73.3	1.59	70.36	20.538	2.416	3.142	7.805
31.75	48.65	0.917	96.79	17.149	2.524	2.517	6.166
-52.76	133.52	2.298	72.83	12.36	2.463	2.893	5.924
-35.5	130.44	2.746	84.36	26.077	2.404	2.536	5.482
-61.18	53.48	0.93	70.24	17.391	2.638	1.76	5.404
-8.08	84.42	1.947	94.06	12.7	2.438	2.583	5.38
21.53	59.59	5.676	70.16	20.745	2.525	3.289	6.751
45.07	98.45	13.065	105.25	13.543	2.366	2.72	6.983
2.22	95.29	3.874	65.06	12.305	2.207	3.637	5.809
48.86	104.35	10.62	59.82	15.747	2.382	1.26	5.586
-41.4	89.96	0.879	94.27	14.008	2.194	2.765	6.331
-51.1	168.06	3.326	71.13	12.527	2.422	2.046	6.578
-1.67	49.16	6.287	79.89	22.838	2.626	1.887	6.71
11.52	28.68	0.673	75.17	17.317	2.341	3.434	5.729
-0.98	68.21	1.015	60.31	25.514	2.197	2.321	6.366
-62.02	32.96	9.374	78.85	12.873	2.63	2.254	7.754
-2.67	35.23	0.622	98.97	7.635	2.393	2.741	5.544
-39.13	49.96	0.431	95.05	18.893	2.448	0.993	6.477
20.09	52.33	7.599	83.48	29.136	2.545	3.448	6.9
11	51.36	5.456	96.68	21.186	2.513	3.833	5.726
-28.2	95.55	2.54	64.11	37.292	2.54	3.141	6.989
-15.42	64.81	1.575	75.12	19.992	2.558	2.788	5.429
-31.78	74.61	1.063	85.94	19.413	2.24	2.348	7.008
-1.88	106.83	2.186	78.04	5.068	2.28	1.747	6.535
28.65	57.01	8.003	76.3	20.568	2.591	3.336	5.364
-29.57	72.06	2.093	61.99	19.012	2.356	3.141	7.05
15.12	90.97	14.396	48.78	15.555	2.369	2.815	5.783
-15.91	21.75	0.672	92.27	17.179	2.298	2.734	6.377
-23.79	8.45	1.617	83.65	17.591	2.401	2.71	7.004
-3.21	90.38	1.135	93.53	16.92	2.408	2.132	5.728
-31.06	94.76	0.557	73.44	30.538	2.338	4.251	6.077
-16.61	141.93	1.415	69.31	15.775	2.324	2.3	7.401
-35.94	84.74	2.503	80.1	19.016	2.488	2.201	4.844
58.94	104.59	2.785	92.81	15.577	2.353	3.284	7.635
1.06	74.14	14.447	76.53	22.701	2.377	2.48	5.329
-20.99	88.92	2.623	92.03	19.061	2.188	2.487	5.941
6.42	130.02	5.208	64.91	16.321	2.683	3.49	6.726
-3.37	16.28	1.761	77.58	6.444	2.563	2.975	6.983
-6.63	92.41	8.829	78.95	19.46	2.391	3.011	6.738
18.43	144.07	18.146	98.4	16.143	2.342	1.508	6.538
22.73	88.46	2.804	83.11	17.636	2.451	2.78	6.151
-15.92	129.52	0.611	106.19	10.905	2.448	1.796	7.749
-17.27	61.12	0.952	59.78	26.6	2.297	2.182	7.118
-8.25	79.04	2.186	81.95	23.14	2.144	2.623	7.44
-69.06	81.01	2.603	82.69	26.584	2.387	2.475	6.163
-45.46	13.47	3.315	89.3	24.882	2.262	2.958	4.637
41.01	44.95	2.612	67.8	21.554	2.471	3.039	7.316
49.35	47.09	1.66	105.27	11.146	2.471	3.092	6.785
-7.47	104.66	0.873	80.19	29.06	2.333	1.559	6.646
17.3	106.16	2.462	63.69	12.434	2.386	4.154	6.046
9.34	89.72	10.538	79.76	16.39	2.662	2.483	6.222
92.37	104.72	4.572	75.3	22.241	2.543	3.349	6.021
33.59	75.08	2.814	121.75	22.539	2.396	0.74	6.536
-3.84	116.06	4.616	95.75	21.433	2.725	2.314	5.591
-28.67	80.26	1.138	80.74	15.598	2.306	1.478	7.11
-48.19	81.74	0.992	78.32	14.358	2.352	1.897	8.129
6.1	72.03	0.781	94.27	33.207	2.437	2.535	6.022
-22.69	100.53	1.455	94.98	17.764	2.266	2.266	5.226
-42.67	67.36	1.081	40	17.029	2.665	3.42	6.418
-19.4	109.29	5.519	89.64	13.719	2.472	3.738	6.752
-32.45	46.04	1.025	80.42	19.468	2.355	1.823	6.863
50.61	47.03	0.739	60.33	19.188	2.504	2.159	7.782
26.45	100.62	11.503	93.2	17.903	2.468	1.778	7.153
-0.24	77.34	1.05	113.69	20.29	2.413	3.309	5.051
44.4	66.38	1.922	88.35	28.581	2.305	2.611	5.511
2.32	106.7	2.589	96.51	14.43	2.278	2.523	6.825
-25.84	61.78	0.529	107.06	18.259	2.712	2.719	6.137
45.69	73.99	5.672	67.55	14.113	2.288	2.282	7.712
16.17	121.98	3.118	52.14	19.768	2.654	1.9	5.75
-31.12	126.17	7.833	89.85	14.589	2.349	2.536	7.269
-5.71	127.17	0.836	76.29	14.847	2.545	2.313	5.981
-26.27	71.54	1.821	59.39	9.243	2.506	2.743	6.71
-41.48	116.92	1.715	78.83	18.587	2.53	1.358	5.838
27.79	51.53	2.147	90.91	20.579	2.538	2.63	6.947
57.28	52.79	0.385	77.77	29.163	2.257	2.018	7.358
-41.96	9.49	1.842	68.2	20.817	2.369	2.606	6.702
16.89	130.19	0.396	76.65	15.302	2.286	3.134	8.027
-19.52	54.08	2.359	79.71	9.842	2.473	2.111	5.924
-14.61	76.2	0.2	51.06	10.672	2.291	3.338	6.578
-17.77	52.69	0.259	77.86	10.226	2.212	1.281	7.177
-25.92	100.85	3.738	59.83	29.268	2.422	3.581	5.74
1.46	68.73	0.954	89.89	19.727	2.185	3.367	6.55
-24.93	40.86	0.614	56.58	14.502	2.481	1.879	7.031
8.11	93.25	5.876	95.19	12.241	2.299	1.885	7.243
-1.51	36.99	2.288	73.86	12.863	2.349	1.454	7.413
-7.17	54.88	3.944	71.86	14.344	2.176	3.145	5.805
-27.23	16.79	1.396	84.42	25.898	2.648	2.269	6.731
-17.3	37.28	24.038	67.01	17.82	2.274	2.217	5.448
22.66	85.36	0.901	84.18	9.315	2.406	1.714	5.921
15.03	21.06	9.436	69.02	31.863	2.235	3.768	6.361
-29.33	35.57	1.551	71.65	11.159	2.35	1.819	7.415
2.98	79.93	0.315	86.08	14.455	2.66	2.517	6.922
22.54	63.69	2.672	62.92	25.861	2.486	2.651	6.532
-50.08	139.76	2.259	61.03	20.491	2.363	2.221	6.859
16.3	135.02	0.576	83.72	15.18	2.446	2.079	6.917
-19.88	53.96	0.656	79.6	10.612	2.383	2.242	6.795
17.12	96.71	1.609	82.53	12.2	2.439	2.896	6.04
-22.9	102.48	2.339	84.91	12.561	2.539	2.257	5.735
-54.15	62.08	0.2	80.86	18.042	2.41	3.638	6.321
-48.83	35.13	4.726	89.12	19.146	2.476	1.956	5.865
1.44	79.63	1.006	81.46	17.108	2.478	3.028	6.997
7.79	74.81	0.435	49.89	17.765	2.411	1.271	7.723
-27.13	66.93	4.225	53.78	11.696	2.362	1.956	6.951
19.16	93.27	1.61	108.92	19.759	2.387	1.929	5.052
-49.85	57.48	5.563	80	25.683	2.534	1.727	5.993
-1.98	45.44	2.555	94.25	17.023	2.544	2.698	6.515
-36.33	83.27	1.646	74.81	16.906	2.313	2.423	5.352
-19.56	91.58	1.415	79.13	18.498	2.419	0.905	6.525
1.42	44.7	2.672	73.2	24.709	2.36	3.897	6.875
-25.81	107.84	1.09	116.99	12.632	2.546	2.623	7.627
-11.54	26.89	0.703	83.8	26.705	2.393	2.501	7.955
30.19	62.66	3.034	71.98	20.527	2.714	3.417	5.547
-17.31	72.26	1.427	55.23	18.172	2.476	3.192	6.407
25.07	60.91	1.705	109.61	25.279	2.592	2.291	6.417
-33.89	63.05	4.901	77.55	10.908	2.328	1.133	5.93
15.89	136.13	1.471	91.16	21.132	2.451	2.895	6.579
43.25	54.47	1.674	92.84	20.582	2.524	1.826	6.436
-74.15	153.24	0.905	73.06	12.387	2.326	3.367	6.991
-23.91	93.11	2.536	90.09	20.764	2.452	1.957	7.585
17.31	82.76	2.339	70.94	19.7	2.576	2.184	6.606
-6.09	94.29	4.058	65.14	16.928	2.411	1.56	6.108
11.13	155.9	0.924	97.47	23.177	2.348	1.616	5.68
-18.12	50.19	1.043	77.63	14.569	2.666	2.424	8.134
2.6	46.39	3.641	87.78	19.622	2.309	2.358	7.226
-4.67	57.35	2.122	86.16	17.21	2.469	2.167	6.82
35.03	80.96	0.666	89.57	14.312	2.365	3.937	6.367
7.63	28.23	6.089	56.65	21.017	2.338	2.923	7.79
10.13	80.67	0.302	71.22	16.754	2.539	2.507	6.372
-12.36	130.81	3.612	75.13	9.162	2.425	0.57	5.13
-14.63	84.54	0.465	67.53	7.194	2.499	3.078	6.712
-12.98	71.22	10.868	86.44	22.734	2.179	4.596	5.518
11.83	61.46	0.352	97.8	10.676	2.51	2.368	6.715
-12.63	106.96	5.219	100.18	19.676	2.364	1.933	7.575
8.69	55.23	1.519	74.91	18.33	2.225	2.614	5.162
62.26	135.39	1.143	84.38	15.789	2.676	1.498	5.78
26.13	138	1.985	86.68	29.74	2.522	2.823	7.192
-9.78	87.7	3.102	89.32	19.078	2.477	3.55	6.1
36.04	79.65	0.667	66.83	22.534	2.6	2.03	6.832
-12.24	110.92	0.729	107.31	19.709	2.48	2.053	6.834
-61.14	112.84	3.157	93.9	16.611	2.354	2.444	7.212
-30.24	55.82	0.299	94.29	17.885	2.429	2.149	5.983
-56.12	64.2	0.919	98.05	26.751	2.369	1.441	4.5
-10.55	40.33	34.491	88.01	24.529	2.39	2.23	6.817
0.55	92.27	0.626	64.59	29.712	2.299	2.089	5.245
50.29	100	5.196	77.92	19.33	2.334	3.457	7.248
9.81	39.5	0.918	55.23	12.738	2.557	3.309	6.466
-6.57	66.34	2.743	86.23	15.357	2.49	3.478	6.263
24.88	39.58	3.172	77.46	10.873	2.39	3.061	7.052
-66.33	53.04	5.099	79.39	22.602	2.327	2.644	5.107
7.07	96.53	1.35	98.06	14.485	2.401	1.888	6.34
23.13	58	12.048	73.15	0	2.248	3.428	6.858
-44.36	70.98	0.915	76.22	32.783	2.465	2.743	6.702
34.31	31.18	2.084	80.33	14.576	2.563	1.626	6.109
10.15	85.61	2.107	52.4	14.54	2.734	1.86	6.117
-12.46	78.67	0.537	76.01	28.03	2.318	1.615	7.735
18.98	58.13	1.239	42.71	10.75	2.558	1.064	7.23
68.12	74.33	1.938	71.22	24.82	2.365	2.772	5.969
5.46	85.41	1.07	92.83	14.475	2.315	1.633	7.579
7.45	55.55	18.933	86.71	10.057	2.315	1.971	7.104
-13.78	35.71	0.713	71.08	28.234	2.467	2.527	6.891
-25.5	134.17	5.362	80.61	23.539	2.338	2.368	6.921
24.91	61	3.882	63.88	23.52	2.377	2.001	5.583
-25.68	77.1	1.626	79.96	20.206	2.397	3.563	7.704
2.15	110.33	0.694	123.95	21.595	2.361	1.431	7.261
-14.33	185.87	0.765	107.69	10.607	2.352	1.462	6.696
14.37	42.67	0.982	80.79	18.67	2.159	2.82	6.695
10.01	93.49	0.276	82.4	12.427	2.46	2.062	6.427
31.13	58.77	0.604	65.31	9.666	2.458	2.034	6.045
-15.3	63.84	0.374	67.97	20.466	2.354	1.745	6.928
-8.1	58.39	6.334	85.43	24.949	2.493	2.737	5.864
-29.36	46.23	3.06	72.13	15.7	2.618	2.658	6.621
-13.33	78.76	3.618	93.56	16.728	2.453	2.583	6.578
11.32	35.76	2.971	103.55	11.171	2.61	2.092	6.808
22.71	108.4	1.948	84.99	18.043	2.719	1.974	7.253
-27.66	81.65	7.104	81.53	22.56	2.754	2.386	6.823
26.09	92.67	0.895	54.79	22.749	2.307	3.177	7.055
40.67	66.01	1.834	91.21	21.271	2.308	3.598	4.948
12.4	68.98	3.48	62.84	14.289	2.397	3.278	6.868
56.3	88.63	0.44	73.73	14.099	2.465	2.854	6.56
-23.21	45.08	36.474	94.39	22.772	2.64	3.188	6.797
-37.34	69.26	1.696	95.45	22.872	2.525	1.673	6.077
-53.36	54.21	1.9	73	16.968	2.306	2	7.421
44.88	53.28	5.794	73.87	15.443	2.377	2.867	6.7
19.63	16.7	4.116	69.51	25.003	2.445	2.417	5.904
-1.67	120.18	1.713	62.03	15.84	2.271	2.736	6.045
8.4	59.4	1.878	70.48	22.476	2.452	3.186	7.222
-33.76	114.9	0.366	55.8	17.179	2.307	3.077	6.432
73.37	112.06	0.945	90.25	11.715	2.252	1.736	6.496
3.88	41.42	2.765	85.92	27.674	2.336	2.508	6.342
3.28	47.35	2.57	88.41	18.72	2.499	1.855	7.309
21.77	156.82	5.591	65.68	13.736	2.498	1.956	6.886
14.43	132.53	1.462	62.07	9.655	2.462	1.302	5.55
6.72	79.05	0.412	80.8	10.26	2.569	2.594	5.719
-23.71	87.72	4.743	80.96	15.763	2.556	1.251	6.504
14.14	61.07	6.932	77.79	29.551	2.475	2.776	5.986
56.46	92.97	4.048	75.66	14.492	2.458	3.451	4.772
40.36	58.48	1.4	105.66	26.685	2.466	2.871	5.904
47.8	19.03	4.685	86.39	17.215	2.432	2.536	6.277
-15.34	40.35	50.852	109.56	10.913	2.189	3.574	6.18
-29.69	80.63	1.85	99.03	15.161	2.586	2.729	7.077
-3.77	46.07	0.444	105.55	10.314	2.498	1.896	4.712
1.67	77.98	0.917	63.88	12.864	2.304	2.588	5.882
32.83	47.76	3.082	88.9	12.686	2.621	3.872	7.137
-50.77	56.53	0.331	73.52	6.577	2.379	1.735	5.966
45.89	105.59	1.953	55.05	27.077	2.437	1.534	5.531
-4.74	87.42	2.412	102.44	19.266	2.573	2.93	5.955
-12.81	79.71	7.653	75.59	13.882	2.476	2.343	6.857
-30.36	106.37	6.112	64.17	19.331	2.61	2.128	6.297
-49.65	94.42	3.914	73.78	12.987	2.408	1.619	5.92
24.7	123.4	0.2	68.06	1.974	2.653	1.135	6.885
2.2	66.2	4.141	69.59	35.74	2.357	1.48	6.8
-38.7	67.11	3.338	76.68	19.138	2.608	3.63	5.489
-38.85	40.97	2.13	105.96	14.466	2.178	2.494	6.576
-10.07	67.13	0.292	70.01	6.397	2.318	1.126	5.46
50.07	108.94	0.758	104.89	9.035	2.486	3.329	7.436
-7.79	119	0.513	92.73	27.927	2.402	3.364	7.485
-45.09	108.81	0.22	85.94	27.012	2.441	3.36	6.27
-7.37	26.17	1.644	91.22	22.519	2.455	2.204	7.352
-8.18	112.49	0.742	80.2	11.31	2.307	2.312	5.895
-80.91	24.84	22.767	99.29	27.06	2.316	2.596	6.388
-1.63	106.94	1.393	88.5	20.699	2.478	3.481	6.032
-6.93	68.97	6.012	55.03	21.93	2.37	2.112	6.48
20.89	101.08	0.343	84.44	20.677	2.611	1.972	6.553
55.47	40.03	0.97	91.76	8.958	2.427	2.987	6.498
33.8	115.14	1.816	75.66	10.811	2.536	3.346	6.428
-8.07	36.05	0.665	81.89	14.939	2.503	2.463	6.602
-33.2	59.95	1.081	70.81	21.862	2.378	2.969	7.504
77.2	50.06	1.326	59.34	9.717	2.212	2.579	4.891
1.78	27.37	1.305	56.74	16.948	2.592	2.324	8.037
0.42	82.84	10.539	56.94	16.94	2.333	1.92	6.219
-0.72	134.18	2.407	90.04	22.756	2.402	1.692	6.438
5.94	160.01	2.663	42.65	22.048	2.432	2.07	7.563
-4.33	82.91	2.828	70	11.939	2.444	1.817	6.985
-17.21	113.5	3.042	68.52	26.68	2.565	2.698	6.928
-16.41	86.96	1.518	75.77	11.021	2.451	3.352	7.497
-0.98	94.97	1.196	52.15	24.553	2.435	2.643	6.368
-16.3	69.74	1.948	86.06	14.699	2.572	1.856	7.235
-21.39	85.85	5.243	60.9	18.984	2.522	3.099	5.492
3.19	96.12	5.085	96.99	19.356	2.362	2.708	6.834
-7.65	62.65	1.296	70.67	19.186	2.312	2.846	6.949
45.12	77.68	3.553	78.57	22.047	2.351	2.136	7.417
-79.53	78.25	1.357	80.06	20.349	2.444	3.293	7.066
32.75	104.79	1.706	83.66	22.702	2.3	3.29	6.664
37.38	48.02	1.027	80.56	20.788	2.461	2.371	6.246
-62.2	78.45	1.375	73.59	10.413	2.434	3.003	6.237
-10.28	137.36	6.305	85.15	19.619	2.145	3.271	6.244
-11.14	114.92	1.808	86.99	14.617	2.281	2.174	5.462
-42.23	120.48	1.888	68.52	11.344	2.104	2.443	7.895
-23.33	80.73	0.388	86.4	16.261	2.409	2.556	7.299
-33.32	89.63	1.21	97.88	19.099	2.579	1.732	6.704
52.57	110.07	1.295	90.59	19.498	2.223	2.809	7.152
28.07	126.81	0.72	93.99	24.336	2.291	3.216	7.102
38.15	21.45	1.685	82.58	25.844	2.43	2.399	5.706
21.65	40.54	1.073	65.96	20.018	2.322	2.738	7.009
-33.87	119.28	1.786	67.86	21.103	2.322	3.479	7.516
-15.74	71.69	1.862	84.8	18.572	2.515	2.216	5.958
14.68	59.85	0.634	94.14	22.603	2.391	2.752	5.273
-36.66	42.38	1.107	121.79	20.922	2.272	2.101	5.57
21.39	63.35	1.781	94.73	17.673	2.199	2.082	6.423
-7.21	37.93	5.389	62.44	30.912	2.715	2.739	5.524
-11.24	142.73	2.131	68.49	14.723	2.585	2.669	6.362
21.33	79.33	0.85	114.18	26.727	2.396	2.889	5.976
13.33	78.26	2.457	76.78	9.874	2.461	2.553	6.499
-10.83	97.64	9.093	80.71	22.882	2.391	2.826	6.092
34.78	108.87	4.124	65.59	26.619	2.511	3.666	6.471
-32.43	108.38	2.851	103.48	6.557	2.347	3.242	6.982
18.48	112.21	3.406	87.5	18.834	2.385	2.737	5.734
17.79	61.07	6.958	68.38	22.292	2.505	2.853	6.725
-9.29	71.06	4.834	65.09	19.512	2.624	2.291	5.818
9.78	103.07	2.906	84.61	20.269	2.539	2.389	6.495
-37.53	64.18	4.8	80.66	18.817	2.598	2.845	6.435
27.72	79.85	0.559	92.48	11.435	2.413	2.561	6.784
-5.55	91.96	0.367	88.2	32.208	2.375	3.055	6.648
-15.68	103.56	1.929	76.03	14.979	2.217	3.387	7.491
31.47	26.67	1.766	71.84	20.605	2.459	2.429	6.479
-21.13	101.44	0.957	77.6	14.119	2.495	1.094	5.998
-42.25	72.99	3.765	71.74	4.345	2.414	3.924	7.244
-46.7	101.22	0.256	78.05	12.453	2.357	2.043	6.765
18.18	103.31	0.966	80.25	9.314	2.599	2.637	7.207
-38.41	128.24	1.015	66.53	24.549	2.526	3.009	6.404
52.64	120.6	0.321	89.46	14.359	2.608	3.486	5.453
-62.46	120.4	7.35	74.44	14.915	2.336	3.764	8.295
50.89	123.31	0.424	67.37	11.614	2.365	2.245	6.018
6.33	88.74	0.915	74.73	18.564	2.594	3.333	5.571
-2.9	80.97	4.088	83.63	13.701	2.444	2.639	7.074
-16.35	106.18	3.146	81.25	23.954	2.382	4.42	5.744
11.97	101.96	0.544	86.33	19.812	2.39	3.27	6.186
-1.13	70.73	3.262	93.48	14.569	2.449	2.376	6.6
33.1	92.14	2.203	99.57	23.101	2.57	1.945	6.385
3.43	78.95	16.997	84.28	18.048	2.431	0.661	6.209
4.51	54.38	2.469	63.96	18.129	2.545	2.972	7.772
-10.91	118.71	1.432	75.96	9.224	2.506	3.206	6.411
-1.71	81.66	0.7	64.94	17.573	2.345	3.022	5.78
9.23	141.46	0.783	105.45	19.929	2.345	0.853	7.282
-51.31	31.24	0.722	109.81	26.001	2.396	1.619	5.922
-40.45	63.3	6.495	89.75	13.489	2.29	2.837	6.413
22.3	80.98	1.679	92.88	31.669	2.388	3.75	5.776
5.13	114.12	2.902	83.76	21.341	2.632	2.461	6.669
-5.52	91.98	7.495	85.49	8.884	2.446	3.264	6.532
0.55	89.31	0.2	56.04	12.929	2.358	1.776	6.477
10.43	46.18	5.923	78.89	26.526	2.68	2.645	6.62
-16.19	45.29	1.743	66.78	25.459	2.338	2.308	7.154
-23.35	89.68	2.547	84.22	18.109	2.335	3.331	7.062
5.88	39.08	0.72	79.11	18.9	2.598	2.122	5.668
-29.35	64.04	0.775	109.2	11.012	2.529	3.674	5.96
12.25	95.03	2.688	93.75	25.929	2.434	2.285	7.239
-51.08	50.53	17.896	84.27	12.073	2.55	1.751	5.874
30.87	128.16	4.497	76	23.068	2.486	1.775	6.894
14.18	116.72	5.845	105.14	26.112	2.308	2.064	7.172
7.68	32.86	1.361	79.55	18.289	2.162	2.759	5.187
29.48	52.03	0.905	84.98	23.806	2.382	2.073	6.175
49.96	11.43	0.755	80.63	29.086	2.58	1.926	7.152
30.43	56.52	1.012	73.94	19.608	2.399	3.123	6.382
-55.23	102.99	0.212	80.55	16.948	2.505	0.5	6.177
-38.39	67.58	0.799	50.57	17.599	2.472	2.199	7.165
-18.74	93.82	0.941	56.78	13.542	2.247	1.566	7.383
0.78	34.33	1.384	85.24	13.406	2.401	1.892	5.957
15.53	103.94	1.881	103.52	20.654	2.493	2.671	7.914
-21.77	63.35	2.369	85.22	17.016	2.356	2.356	5.073
5.6	80.37	1.624	69.19	19.965	2.406	2.293	5.294
-22.66	77.21	0.922	58.36	9.06	2.497	3.333	6.136
-18.35	41.85	0.231	91.77	17.444	2.459	2.49	6.232
-42.2	45.41	0.927	71.49	24.181	2.576	3.764	6.269
-27.7	109.03	0.623	89.65	11.286	2.496	2.999	6.072
-40.55	91.97	2.628	85.85	18.099	2.335	1.823	5.92
-29.28	111.5	4.093	87.17	6.872	2.393	3.854	6.324
31.61	89.74	4.215	80.5	10.167	2.452	2.695	6.028
-28.48	84.29	3.515	85.75	22.846	2.611	3.81	7.046
78.97	28.22	1.443	78.21	16.144	2.393	2.314	6.524
14.8	71.89	0.978	70.47	28.932	2.242	2.691	6.323
5.55	79.18	0.781	65.55	20.595	2.503	2.802	6.442
-25.75	138.59	0.365	44.22	21.184	2.359	2.382	7.391
21.01	100.61	4.445	77.28	11.541	2.296	3.39	6.113
-17.27	126.08	1.384	102.79	15.689	2.452	3.853	5.481
3.66	97.93	0.474	90.95	13.604	2.567	0.895	5.718
76.8	58.66	0.721	83.42	11.607	2.381	3.07	6.314
-2.88	83.51	0.693	68.99	21.983	2.51	1.874	6.885
34.48	87.09	1.721	94.96	23.187	2.532	0.685	7.204
-21.1	51.83	4.794	78.21	20.394	2.545	2.862	7.819
-1.05	68.47	1.164	103.62	13.032	2.362	2.863	7.091
53.12	73.83	0.2	65.28	19.984	2.315	2.976	5.794
-18.81	128.17	1.365	68.75	6.524	2.332	2.76	6.337
54.37	17.58	1.41	67.29	25.938	2.545	3.113	4.769
21.23	116.17	1.317	57.77	10.211	2.53	2.078	6.251
-16.87	51.9	0.88	65.94	11.277	2.335	2.684	6.016
18.97	38.84	2.049	81.55	18.692	2.706	2.989	4.65
29.18	115.4	1.761	69.32	19.225	2.321	3.447	8.186
18.65	101.96	1.608	40	17.564	2.57	2.531	6.198
-47.11	117.64	2.491	96.11	11.339	2.632	2.35	4.814
-21.81	104.02	1.073	54.74	24.8	2.463	2.461	6.281
-7.43	141.8	1.014	88.84	7.884	2.358	1.664	7.821
-2.23	96.76	6.554	80.47	9.1	2.36	3.039	8.026
18.62	75.31	2.885	111.76	17.358	2.419	1.48	6.547
5.33	90.29	3.77	94.95	10.415	2.58	2.774	6.577
-40.06	117.3	5.619	72.43	25.336	2.306	2.559	7.48
11.41	56.62	2.79	69.47	10.931	2.229	1.414	6.38
18.32	60.44	4.172	102.54	27.342	2.493	1.454	6.868
16.79	70.73	0.34	57.86	24.211	2.52	1.902	7.172
32.42	16.86	2.022	82.86	25.41	2.686	2.259	5.639
25.02	84.14	1.373	78.03	29.323	2.284	3.536	7.729
13.78	23.42	8.826	74.85	18.487	2.434	2.422	5.796
-2.1	81.59	4.169	85.3	11.922	2.589	2.883	5.993
-49.83	105.96	0.878	82.84	17.382	2.465	3.387	6.58
12.89	65.69	2.394	86.86	14.6	2.427	3.251	7.252
6.23	130.31	1.95	82.08	13.745	2.545	2.495	7.042
8.15	36.18	2.597	86.27	18.905	2.378	2.006	6.46
-38.3	115.74	0.595	81.4	16.13	2.552	2.849	6.727
-32.43	100.25	2.363	70.11	13.487	2.3	2.02	7.359
31.59	28.52	1.312	80.06	16.528	2.268	3.77	6.507
-1.19	161.32	2.187	69.28	21.294	2.417	3.107	5.85
20.45	78.09	0.799	68.29	23.739	2.142	2.646	6.018
0.85	53.68	0.918	74.96	8.382	2.46	2.859	7.227
0.89	37.79	5.333	78.21	16.181	2.242	2.625	5.851
28.15	73.4	0.576	80.53	17.152	2.484	2.242	5.246
-15.48	76.18	0.62	93.75	10.905	2.472	2.849	6.257
2.88	83.08	1.566	72.52	17.282	2.442	2.33	6.44
-13.87	71.07	0.762	82.95	18.888	2.502	3.856	7.188
-13.03	99	0.68	81.77	21.113	2.475	2.015	5.334
-9.28	68.37	1.831	70.87	18.463	2.415	2.856	6.777
6.66	21.95	0.366	81.11	12.714	2.67	1.952	7.421
-14.36	75.52	0.602	95.04	30.072	2.497	1.945	5.846
37.67	8.98	12.86	82.8	22.975	2.543	1.25	6.565
-26.84	90.61	2.61	83.4	21.316	2.579	2.788	4.78
-5.61	50.62	0.781	69.42	24.029	2.53	2.127	7.199
-13.19	84.9	2.505	109.53	19.468	2.698	3.258	7.136
43.41	119.42	2.908	70.27	25.718	2.47	2.789	6.484
5.9	51.54	4.457	54.98	18.341	2.449	2.604	5.438
30.96	111.84	1.452	92.9	18.01	2.372	1.513	7.034
-44.57	67	4.378	78.28	21.811	2.419	2.909	6.304
8.01	132.6	0.215	75.45	27.458	2.362	2.036	4.5
26.69	69.05	0.573	71.82	27.072	2.531	1.497	7.123
2.47	54.79	1.942	108.08	21.557	2.341	2.801	7.431
31.96	100.62	2.292	85.32	21.1	2.459	1.619	7.571
-15.52	66.93	0.662	88.25	22.176	2.517	1.036	5.478
42.28	54.76	2.137	82.44	23.914	2.468	3.408	4.967
68.97	65.66	0.884	84.05	25.792	2.342	2.107	6.172
-10.89	78.66	1.25	100.98	16.58	2.534	1.279	6.914
-13.37	120.27	4.594	76.24	25.908	2.44	1.826	5.746
43.6	21.98	4.092	58.15	20.058	2.105	1.995	5.227
47.39	80.69	0.608	93.02	21.906	2.332	3.301	7.08
-15.69	98.75	0.573	87.45	26.292	2.618	1.336	6.224
-12.61	85.8	1.093	81.62	22.482	2.628	1.563	6.998
-8.45	119.3	1.605	87.06	23.496	2.513	3.186	6.513
-40.33	77.77	0.854	74.44	15.663	2.544	2.185	6.367
-27.56	74.46	4.668	80.31	26.99	2.357	2.66	6.449
-30.12	97.77	2.334	78.02	22.174	2.419	2.156	6.213
-23.03	82.98	2.475	71.13	18.756	2.598	3.914	6.133
-1.04	68.29	0.465	97.84	24.606	2.501	1.597	5.619
7.03	95.48	5.298	58.82	33.527	2.458	2.697	6.887
46.52	60.42	0.2	115.41	10.986	2.428	3.552	7.498
-29.95	61.66	3.796	93.16	13.178	2.591	2.238	6.1
29.53	64.16	4.197	53.33	34.112	2.585	1.972	7.993
-6.42	120.59	1.07	76.64	20.56	2.528	3.037	6.801
-1.48	0	5.888	77.47	19.145	2.458	3.203	6.707
20.24	91.87	1.548	85.88	17.308	2.407	1.94	7.024
-33.68	81.03	1.755	65.16	25.251	2.533	3.524	7.28
11.47	29.57	2.315	80.48	33.667	2.318	2.536	6.136
4.99	89.29	39.908	78.18	14.009	2.343	2.856	6.944
14.77	94.27	6.325	68.94	17.419	2.276	3.542	7.337
8.68	97.69	3.324	66.85	15.896	2.598	3.038	6.196
73.66	0.45	0.662	93.78	22.397	2.364	2.5	6.504
-19.13	120.99	1.903	54.55	25.334	2.498	2.03	5.886
-15.93	57.87	0.731	87.17	27.726	2.435	4.396	6.106
-18.69	100.6	3.751	91.96	22.6	2.798	1.948	6.22
-16.66	102.23	1.897	76.72	33.116	2.503	2.723	5.777
-19.12	53.7	0.536	80.79	14.551	2.227	2.857	6.45
35.67	99.81	1.788	97.45	12.993	2.591	2.89	6.765
42.62	68.44	0.705	69.43	26.816	2.404	3.99	6.842
-17.12	17.86	1.918	70.98	18.737	2.426	2.533	5.853
-24.97	115.03	0.698	72.57	9.744	2.369	2.433	6.015
14.14	56.75	1.695	97.48	16.104	2.473	3.587	7.181
-16.57	54.37	3.492	99.38	19.534	2.472	2.405	6.013
18.99	67.91	1.564	59.06	14.123	2.373	3.113	7.159
6.09	88.17	1.115	95.09	11.912	2.389	2.636	5.914
-45.47	78.28	2.02	92.28	16.754	2.462	3.145	6.802
46.43	96.44	3.311	103.3	11.613	2.169	3.008	7.102
53.88	39.82	0.545	85.78	21.811	2.277	2.218	4.5
-18.38	57.73	2.14	79.34	6.337	2.65	1.209	7.195
-11.63	76.52	6.157	97.18	18.543	2.489	1.328	7.543
8.58	136.94	2.926	90.48	21.117	2.387	1.212	6.253
10.03	76.59	1.747	113.67	17.457	2.246	2.436	6.777
19.76	112.56	3.126	94.38	24.559	2.443	0.853	5.829
60.31	81.16	2.592	82.3	9.777	2.568	2.388	6.791
-5.31	65.49	3.503	62.39	13.793	2.767	2.594	8.469
-23.95	72.6	0.218	71.29	16.02	2.677	3.099	4.743
-41.38	74.95	0.349	58.46	22.276	2.344	2.853	6.099
-21.93	98.11	4.503	76.77	19.311	2.391	3.131	7.137
-0.99	121.24	0.366	93.89	30.86	2.273	2.79	7.509
53.84	90.79	2.463	79.94	13.165	2.349	2.274	5.394
-15.53	115.61	1.159	95.33	9.63	2.424	2.426	5.989
6.71	51.06	0.609	85.06	28.735	2.406	1.904	6.036
-0.49	67.56	2.339	73.95	9.415	2.697	2.66	5.978
35.65	58.27	2.016	81.31	22.098	2.292	1.391	6.407
75.81	89.43	13.604	87.08	12.128	2.445	3.246	5.357
-15.93	69.23	0.883	82.09	5.584	2.202	1.83	6.296
-14.68	101.89	6.96	82.26	15.751	2.49	2.608	5.751
31.32	52.07	2.345	68.46	23.397	2.289	2.725	6.445
20.46	81.29	0.851	73.51	10.669	2.582	3.314	5.936
55.4	100.61	3.667	113.88	21.457	2.415	1.323	6.365
17.52	18.04	2.903	98.43	22.577	2.282	2.272	5.671
-10.78	143.65	1.709	57.89	10.37	2.198	2.885	7.262
17.72	71.51	2.152	44.5	16.633	2.333	3.726	6.24
33.26	19.25	0.908	81.14	27.462	2.479	2.473	6.511
24.61	84.74	0.722	93.4	21.904	2.501	2.084	6.383
15.22	81	3.523	72.2	16.431	2.39	3.919	6.506
32	77.54	1.318	95.32	20.492	2.561	3.062	6.502
35.08	109.74	1.522	80.89	13.888	2.314	3.462	7.144
41.46	102.42	2.181	77.55	24.682	2.099	1.653	6.271
19.46	88.94	2.15	91.34	24.68	2.484	2.865	5.924
-5.01	93.5	0.395	72.02	18.725	2.605	1.742	6.533
4.4	76.87	5.967	75.7	19.384	2.606	1.586	6.01
36.2	133.26	1.861	90.05	12.007	2.294	2.907	6.44
-24.51	35.62	1.346	79.53	9.888	2.385	2.956	5.658
11.06	84.19	2.537	108.63	15.74	2.537	2.163	7.34
-11.8	81.95	2.089	90.41	17.476	2.375	3.502	5.876
0.86	104.4	3.55	89.43	24.376	2.463	2.242	7.46
38.35	54.68	2.824	79.26	23.535	2.364	2.311	6.451
5.73	27.69	3.38	93.12	19.109	2.319	2.475	7.185
1.39	84.7	6.366	75.16	25.143	2.342	2.33	5.886
-40.8	88.44	3.989	84.24	12.339	2.565	3.394	4.927
22.39	124.69	1.404	66.26	24.464	2.452	1.771	5.181
19.36	41.89	0.536	95.59	13.257	2.603	1.972	8.502
64.9	114.64	8.739	84.36	25.438	2.512	1.666	6.022
-9.23	151.02	1.3	109.74	17.92	2.643	3.818	7.377
6.57	68.67	1.027	115.88	6.01	2.548	2.273	5.462
7.48	41.27	0.29	91.45	22.381	2.541	1.962	6.643
47.32	67.79	2.313	81.03	22.857	2.436	2.299	6.779
-2.86	80.42	1.913	65.81	15.261	2.811	3.094	8.769
8.37	96.91	0.362	93.57	15.772	2.464	2.965	6.246
18.24	62.26	2.594	83.15	17.043	2.213	2.097	5.931
5.6	126.66	1.002	88.07	6.449	2.482	2.22	6.781
-13.39	46.56	24.296	105.95	3.812	2.332	1.481	5.76
5.82	27.82	0.933	67.63	25.81	2.572	2.597	6.828
32.21	113.2	1.067	66.14	13.056	2.537	3.398	6.457
-30.8	11.76	0.687	76.45	29.132	2.427	2.093	5.897
3.99	73.88	5.917	92.32	26.222	2.343	2.945	6.896
-21	173.53	1.136	88.32	27.403	2.468	2.093	6.587
35.85	79.64	0.799	66.56	14.098	2.373	1.733	7.108
-45.7	46.38	3.343	91.35	8.35	2.545	2.976	7.822
-16.77	78.28	0.415	61.98	11.479	2.517	4.143	6.099
11.32	78.48	3.081	67.43	15.321	2.802	2.88	6.171
46.97	84.82	9.79	78.27	3.761	2.397	2.21	5.423
-1.97	99.87	2.906	71.7	15.147	2.414	2.255	6.917
-16.66	48.83	3.12	93.35	16.79	2.431	3.836	5.984
56.43	130.63	3.936	84.3	10.233	2.437	2.715	6.776
-43.44	87.35	9.113	106.48	11.757	2.573	1.964	7.432
-65.96	101.8	5.528	76.29	16.676	2.417	2.456	5.952
13.2	61.16	2.559	78.17	20.138	2.687	2.651	6.121
-15.06	118.59	4.071	98.16	12.655	2.52	2.828	7.312
-30.64	72.29	0.68	78.64	19.754	2.392	3.558	7.066
21.25	88.33	3.583	102.41	18.821	2.361	3.393	6.981
7.31	52.01	0.603	88.11	18.281	2.575	2.639	6.187
-16.92	50.09	1.142	44.71	14.088	2.453	2.471	5.351
-38.41	100.65	0.2	97.66	10	2.451	2.777	5.931
26.17	66.69	2.463	93.69	28.179	2.378	2.074	5.692
19.51	54.39	0.866	94.27	21.782	2.443	3.186	6.965
-2.98	60.7	5.009	51.34	24.034	2.373	2.358	6.728
55.4	100.97	2.436	70.06	17.498	2.613	2.844	6.021
-32.1	61.13	5.074	71.17	17.016	2.536	3.699	6.158
-45.77	76.47	0.558	67.38	20.944	2.429	2.887	6.881
-20.76	80.45	4.657	106.13	6.992	2.427	2.661	6.245
-1.37	22.48	13.543	79.82	11.312	2.461	2.138	6.035
7.3	35.87	3.54	79.45	13.213	2.449	2.445	8.083
-7.24	90.09	3.634	88.28	15.273	2.335	1.705	6.06
10.56	57.89	1.953	88.54	12.722	2.222	2.873	7.035
-37.55	111.7	0.976	40	19.997	2.354	1.006	6.814
43.31	109	3.53	70.3	18.489	2.435	3.178	5.281
-2.46	101.58	0.366	58.81	26.357	2.361	3.012	5.957
33.52	134.59	1.086	86	32.843	2.548	2.569	7.155
10.28	77.51	0.281	75.67	10.423	2.423	2.127	6.395
13.7	99.47	0.816	80.23	18.884	2.675	2.489	5.328
17.09	62.47	3.133	48.82	18.873	2.383	1.258	6.816
13.43	153.57	2.733	75.35	17.915	2.467	3.077	6.034
19.28	139.51	1.735	96.73	11.491	2.415	2.385	6.849
39.87	80.36	1.955	101.14	12.497	2.503	3.561	8.65
5.9	91.6	0.25	90.78	19.442	2.578	2.774	6.806
21.27	120.78	1.136	59.97	12.328	2.523	2.662	6.99
-2.69	75.59	0.834	98.89	18.956	2.206	2.781	6.297
43.2	60.3	0.853	90.86	16.524	2.51	1.817	5.604
-20.29	106.22	3.003	78.24	18.85	2.329	2.184	7.319
54.03	82.35	0.697	49.62	12.28	2.413	2.593	6.015
-1.2	85.49	0.901	94.3	18.945	2.533	2.288	6.317
-42.92	54.97	0.205	71.12	12.714	2.316	2.096	7.935
3.84	28.47	1.229	85.19	18.964	2.589	2.302	6.23
-20.43	87.08	0.556	81.03	26.036	2.408	2.531	7.472
25.22	107.15	1.785	103.08	19.566	2.711	4.123	6.81
-19.58	73.23	0.637	78.12	19.931	2.458	2.272	6.058
-13.39	123.09	1.83	79.77	22.903	2.655	2.026	6.773
-56.69	58.88	1.427	103.68	9.579	2.594	2.393	5.927
-13.57	48.36	8.776	70.13	28.314	2.377	3.551	7.224
-72.72	77.98	2.711	92.21	11.666	2.294	3.601	7.498
-47.52	77.52	0.262	77.02	23.278	2.464	3.864	6.539
22.81	103.1	0.465	64.96	22.481	2.38	2.543	7.574
23.57	56.75	1.742	80.02	12.587	2.64	2.949	6.628
12.76	121.04	0.651	90.38	24.053	2.42	1.765	7.232
-29.01	139.01	0.2	100.31	20.987	2.414	2.253	8.861
-1.43	78.83	6.357	102.12	29.34	2.282	1.719	8.48
-0.11	117.49	3.388	75.58	19.16	2.5	2.831	6.354
-34.75	48.31	2.776	65.19	17.349	2.309	2.527	6.735
45.1	112.26	0.898	75.22	14.911	2.503	2.658	5.657
26.32	111.42	2.529	62.28	7.54	2.52	1.908	7.139
-6.63	105.9	0.815	76.74	16.091	2.36	3.095	6.811
0.81	79.53	2.024	74.88	16.345	2.565	0.815	5.881
6.25	0	0.657	90.91	19.572	2.417	2.324	7.449
-61.25	60.75	7.51	46.91	9.461	2.273	2.425	6.288
-7.42	61.22	0.343	69	16.566	2.635	1.085	6.083
-20.46	50.65	5.654	69.12	21.458	2.339	2.769	6.82
-30.05	83.67	1.714	97.81	22.053	2.511	2.379	6.128
-8.43	67.43	1.011	63.29	6.841	2.501	2.893	6.475
53.93	55.26	1.948	83.4	22.238	2.497	3.9	7.897
19.23	48.24	3.433	78.08	16.521	2.495	2.727	6.008
-17.14	58.53	6.467	95.65	16.89	2.334	3.181	7.04
17.18	113.64	2.255	88.94	3.813	2.653	3.467	6.033
41.98	60.17	0.677	81.82	26.961	2.565	2.844	5.721
27.74	64.55	1.743	71.68	19.061	2.507	1.894	6.435
1.79	66.3	10.143	52.21	8.811	2.29	1.352	8.648
-19.41	90.17	6.345	83.71	20.251	2.333	2.762	7.125
20.95	93.69	4.091	87.96	20.067	2.529	2.22	6.87
11.8	0	3.654	56.38	25.335	2.21	3.399	6.08
26.86	110.65	3.318	61.49	16.142	2.491	2.167	6.192
19.06	123.09	5.253	83.78	18.072	2.29	2.49	5.313
31.49	48.49	1.044	85.09	14.143	2.346	1.689	7.936
-16.06	50.83	0.425	65.14	21.588	2.281	2.259	6.715
39.52	66.49	1.767	71.39	13.299	2.48	1.84	6.646
5.93	57.32	0.728	52.45	12.642	2.584	1.904	6.663
62.26	86.72	0.574	100.66	17.593	2.492	2.463	8.172
-20.68	21.6	0.802	60.5	10.645	2.505	2.075	6.74
52.08	46.46	19.793	88.13	27.613	2.47	4.34	6.346
5.94	126.18	1.889	79.48	29.564	2.532	3.085	7.939
-19.54	52.15	2.368	99.34	15.278	2.506	3.259	6.396
-14.52	117.3	0.486	68.12	9.68	2.124	2.422	5.147
-9.61	90.66	0.261	80.92	20.02	2.559	2.574	5.278
12.72	25.72	0.727	54.52	15.107	2.546	2.199	6.347
15.69	99.06	6.946	50.92	25.048	2.407	4.337	6.733
-17.21	76.47	2.303	88.95	13.277	2.213	2.424	7.158
-0.73	66.34	3	53.22	21.267	2.479	2.077	5.765
64.27	87.35	3.451	76.58	18.684	2.489	1.972	6.32
51.83	94.24	0.913	95.17	13.942	2.397	2.735	5.852
13.09	101.23	6.606	91.2	19.44	2.472	3.495	7.391
1.14	115.35	0.876	70.03	23.271	2.579	3.261	7.526
3.6	92.24	6.728	56.17	18.521	2.738	1.971	8.067
18.41	38.73	2.566	87.64	18.584	2.468	1.953	6.781
-30.68	65.79	0.276	100.13	12.763	2.49	3.372	7.992
-7.72	168.29	0.78	70.07	24.865	2.351	3.971	5.946
-50.06	101.73	0.277	67.95	24.267	2.39	2.398	6.673
11.98	151.08	5.277	72.13	15.537	2.434	3.345	5.651
19.42	121.86	1.608	88.57	17.254	2.591	1.474	6.959
-14.5	87.25	0.2	98.43	26.485	2.548	1.91	6.728
47.22	89.04	2.401	61.41	11.199	2.682	1.793	4.537
-36.77	78.9	0.964	57.53	21.626	2.271	2.789	7.388
-43.93	27.87	0.374	115.1	14.648	2.291	2.375	7.184
6.73	80.54	8.828	77.34	28.668	2.582	2.667	6.055
31.41	116.32	1.835	83.79	18.381	2.624	3.353	6.725
50.52	62.01	1.229	69.62	25.562	2.454	2.043	5.305
-13.77	92.36	1.106	87.35	13.432	1.914	2.566	5.884
32.36	105.55	0.363	94.4	10.509	2.361	1.563	7.835
-1.16	52.71	0.447	84.5	16.594	2.49	3.315	5.577
-5.18	66.46	5.959	106.11	19.576	2.342	3.267	6.508
26.51	49.46	1.026	75.1	14.936	2.472	2.753	5.383
19.57	55.34	1.686	76.06	22.55	2.678	2.584	6.77
-47.29	41.37	0.213	83.47	16.74	2.621	2.144	6.95
44.3	52.99	0.441	86.97	5.511	2.547	1.523	7.079
41.4	122.58	3.034	83.42	21.317	2.442	2.714	6.874
-18.77	52.54	2.405	60.73	12.705	2.391	3.029	7.641
11.87	83.79	9.52	84.69	15.83	2.541	3.914	6.057
14.82	64.91	6.315	74.39	27.319	2.453	2.225	5.653
7.82	115.37	1.309	71.29	28.637	2.457	2.689	6.03
-16.51	119.33	2.646	80.49	14.547	2.264	3.28	5.423
-20.15	105.92	1.201	65.58	21.467	2.364	3.301	6.563
-0.77	89.18	12.869	62.97	14.686	2.54	2.064	6.388
35.18	73.07	5.202	40.77	16.279	2.318	2.305	6.882
16.31	44.24	1.954	106.21	14.365	2.482	2.132	5.207
-11.12	138.31	2.015	88.34	7.654	2.5	1.869	6.49
23.15	57.21	6.993	78.25	18.57	2.507	3.53	7.472
-85.46	99.91	2.943	69.99	19.729	2.517	2.544	6.958
34.46	111.79	7.835	40	13.974	2.525	2.448	4.984
-52.19	63.34	0.2	69.07	24.527	2.375	2.673	6.491
-10.87	111.14	2.615	90.74	15.384	2.274	2.538	5.914
-33.59	102.93	0.985	94.13	14.177	2.345	2.345	6.51
-38.84	131.84	9.548	89.63	21.159	2.538	1.967	6.195
34.82	65.92	7.74	82.38	8.744	2.306	3.596	7.891
-14.03	41.42	1.704	99.56	23.44	2.325	2.101	6.569
10.4	64.84	7.657	75.07	15.587	2.324	1.849	6.753
-1.41	86.27	9.807	96.28	23.936	2.228	2.444	6.465
14.31	81.75	1.776	74.23	25.729	2.312	4.01	6.88
2.3	68.2	19.53	66.78	21.841	2.57	1.925	6.326
-38.49	22.72	1.598	64.91	13.128	2.364	2.997	7.119
29.89	94.11	1.33	64.03	10.495	2.24	2.328	6.186
-14.81	139.17	3.919	89.89	9.396	2.389	2.671	7.601
-46.7	93.93	1.157	68.86	24.617	2.511	3.146	6.897
-12.84	98.27	1.796	64.5	17.191	2.23	1.296	6.378
45.02	97.17	6.749	90.71	14.405	2.564	1.873	7.174
25.51	91.91	1.681	84.92	17.208	2.277	3.136	6.894
-10.46	107.95	0.303	94.44	24.484	2.403	2.568	7.162
-10.48	91.86	2.381	87.69	22.672	2.401	2.648	6.569
-9.65	70.62	0.822	68.7	20.631	2.383	2.998	6.307
62.3	56.12	3.917	81.14	21.827	2.442	1.877	6.608
11.46	72.53	3.307	81.88	19.081	2.543	3.239	6.1
12.9	89.42	7.181	66.21	19.813	2.445	3.074	7.283
30.91	70.52	4.086	63.43	19.326	2.377	2.667	7.675
7.16	89.43	4.905	69.79	18	2.505	2.828	6.963
-7.77	93.17	0.844	110.55	22.52	2.475	3.315	7.635
-5.89	105	3.684	73.81	20.168	2.37	2.084	7.401
-2.15	118.48	11.804	98.49	12.716	2.455	2.963	6.285
-1.12	82.34	0.828	72.97	21.173	2.36	3.721	7.169
21.83	40.77	9.972	93.33	19.483	2.346	2.948	5.474
1.56	69.65	0.952	93.54	21.668	2.547	2.344	6.649
21.98	81.32	0.703	94.29	17.375	2.504	4.123	5.554
-2.42	24.93	2.217	85.82	22.87	2.542	2.662	6.412
2.36	121.66	3.373	100.66	17.632	2.526	3.479	5.348
-59.95	84.27	4.103	85.68	22.343	2.344	2.205	7.375
27.49	91.44	0.63	105.7	15.261	2.57	3.247	6.184
10.39	120.97	2.546	55.7	15.676	2.414	2.118	7.225
29.94	61.1	0.831	85.22	21.612	2.562	2.726	6.44
-86.89	97.22	0.372	84.25	16.009	2.435	2.075	5.025
62.65	76.7	0.651	65.95	31.235	2.488	3.831	6.113
-4.19	74.48	0.778	88.69	21.399	2.491	2.345	6.075
33.25	56.83	2.778	57.65	18.15	2.548	1.724	6.488
-31.2	129.97	5.219	70.19	22.919	2.254	2.567	7.706
18.38	68.73	0.378	50.01	15.116	2.261	2.876	7.839
-31.6	100.98	2.344	103.38	23.538	2.531	2.481	6.315
-18.71	23.75	0.508	76.53	23.371	2.493	1.931	5.492
57.42	115.4	3.093	112.5	25.521	2.357	3.226	5.905
-5.72	111.57	0.885	92.04	15.355	2.494	3.381	6.884
6.52	82.92	0.576	86.72	10.664	2.281	1.346	6.413
26.1	73.19	3.668	71.21	14.339	2.842	1.886	5.24
14.87	92	0.917	64.3	16.31	2.607	2.388	6.097
4.51	148.66	1.202	87.84	28.003	2.525	2.128	7.549
10.95	27.1	0.2	78.93	31.17	2.459	2.868	6.734
72.1	103.46	4.248	59.91	20.068	2.376	3.788	6.538
-1.73	52.65	3.747	57.25	18.056	2.293	2.233	6.189
6.03	79.4	1.658	65.62	15.901	2.436	3.604	6.132
31.52	72.56	0.358	107.31	22.948	2.347	1.472	6.935
33.17	67.15	5.525	113.2	31.131	2.354	2.819	6.614
35.61	79.69	0.847	83.07	28.715	2.28	2.084	7.117
19.16	45.97	1.048	82.23	24.828	2.48	2.834	6.937
-34.29	110.88	16.644	74.96	24.74	2.405	1.27	6.516
49	26.18	0.816	65.98	22.994	2.514	1.6	6.807
-34.39	96.19	3.463	100.63	17.716	2.505	2.833	6.026
9.08	70.2	2.892	108.1	13.581	2.478	2.059	6.461
-22.63	44.87	2.436	66.6	17.875	2.769	2.274	7.573
-1.92	86.07	2.186	78.76	20.534	2.549	3.785	6.509
9.86	33.29	2.402	73.25	9.278	2.299	2.596	6.326
9.64	81.19	2.164	73.7	17.082	2.505	3.131	6.668
12.66	37.31	1.565	97.79	13.044	2.444	1.969	5.568
48.41	93.84	7.473	60.32	24.083	2.289	1.561	6.677
13.61	52.27	0.444	87	14.702	2.279	2.443	7.857
-7.32	66.47	4.579	90.92	19.969	2.504	1.457	5.853
28.92	88.82	3.752	77.87	13.8	2.534	2.011	6.714
35.68	56.82	3.315	93.4	27.586	2.324	2.666	6.481
-36.83	78.26	5.038	82.21	7.795	2.566	2.422	6.461
17.92	34.59	1.503	98.26	20.855	2.484	2.734	6.446
21.04	98.93	0.254	57.17	10.336	2.594	2.92	7.071
-8.93	132.95	1.534	74.77	14.944	2.581	1.663	5.622
41.27	163.77	0.612	78.92	19.237	2.431	1.841	7.051
-4.5	82.74	0.793	40	19.532	2.646	0.975	6.555
3.77	103.65	0.476	63.71	19.376	2.315	2.241	5.09
-5.19	26.58	1.023	67.8	18.91	2.737	3.016	6.804
0.47	125.08	0.908	94.22	14.149	2.345	3.544	6.591
-32.89	103.29	0.2	69.4	17.016	2.444	2.633	5.803
-43.2	65.48	3.321	67.73	18.19	2.382	3.461	6.628
47.84	117.12	15.185	92.26	19.172	2.405	2.769	5.447
-25.41	72.37	3.023	55.73	17.606	2.801	2.575	5.952
-29.74	66.26	1.346	48.93	22.378	2.394	2.072	6.53
-64.6	94.26	1.561	74.58	18.56	2.552	0.83	5.152
-19.17	48.1	1.082	58.28	19.208	2.422	3.356	5.579
-39.69	110.65	1.804	58.85	15.704	2.562	2.463	5.698
49.26	48.32	1.589	88.6	11.685	2.385	3.472	6.563
30.29	48.5	0.711	93.14	18.924	2.481	1.835	6.853
-20.64	52.71	8.872	91.83	25.245	2.525	4.2	5.786
67.57	102.79	0.373	96.63	20.663	2.363	2.326	5.741
29.45	61.5	3.382	98.62	13.095	2.781	2.015	6.61
-9.74	39.56	1.49	48.07	22.888	2.532	2.35	6.589
-74.98	61.83	11.032	86.76	15.989	2.423	2.619	5.94
68.73	79.04	2.318	72.06	22.288	2.366	2.451	7.963
-41.69	44.57	1.15	68.79	15.787	2.461	2.139	6.648
-49.36	45.45	1.287	88.41	20.12	2.304	1.238	6.364
30.68	143.34	1.716	54.05	14.889	2.664	1.937	6.191
73.19	54.18	0.526	53.73	15.042	2.502	3.252	7.307
41.53	70.31	0.766	89.5	8.602	2.439	1.884	6.936
16.92	68.98	0.277	87.32	21.072	2.576	1.298	5.11
17.84	67.36	0.655	82.05	20.221	2.363	1.761	5.943
25.6	98.64	1.811	66.8	20.559	2.311	2.438	6.143
22.77	108.44	2.226	91.16	19.652	2.434	1.969	6.49
8.44	70.82	0.228	90.2	13.426	2.465	2.304	7.002
3.13	42.91	1.437	81.28	23.795	2.514	1.941	5.644
-1.88	118.23	2.896	62.34	23.957	2.273	3.207	6.436
-22.62	77.14	1.401	73.62	13.271	2.395	2.844	7.859
-8.42	131.91	0.875	92.57	21.193	2.08	4.053	6.523
-50.79	12.63	1.092	99.91	23.25	2.308	2.233	5.945
-2.95	85.86	0.96	75.1	15.179	2.536	2.301	5.433
-29.66	137.56	0.872	76.25	16.224	2.565	3.328	6.11
-33.11	69.4	1.962	77.57	21.205	2.313	2.774	5.637
5.4	73.24	16.572	84.12	8.938	2.411	1.841	6.184
41.76	88.87	0.784	71.28	11.469	2.453	2.889	6.934
27.55	63.24	1.199	40	12.061	2.579	2.778	6.53
-47.12	70.64	1.566	97.89	7.222	2.633	1.244	6.116
-29.69	69.87	0.829	106.92	24.51	2.468	2.044	5.067
28.22	61.18	4.944	70.81	6.071	2.419	2.633	7.166
-29.47	116.87	0.2	64	20.059	2.277	3.512	6.218
-6.74	93.83	0.969	77.94	22.87	2.463	2.989	6.586
16.5	87.52	3.737	77.19	16.238	2.699	2.105	5.771
-29.05	104.26	1.229	94.93	13.99	2.605	2.004	6.173
3.16	72.07	0.726	80.82	19.397	2.471	3.058	6.036
-40.02	56.77	2.562	68.11	18.011	2.486	0.802	5.433
-18.04	61.92	4.081	60.22	24.021	2.367	1.935	5.774
9.59	80.05	2.035	92.98	2.229	2.407	3.487	6.488
-47.79	48.22	0.74	88.99	12.488	2.468	2.708	6.739
13.21	64.99	2.602	95.91	21.369	2.468	1.969	5.953
-0.59	64.52	1.103	65.48	18.303	2.571	1.659	5.538
16.57	143.74	3.474	107.58	22.512	2.565	3.088	6.215
6.72	0	7.266	53.84	19.572	2.512	2.554	7.124
40.92	74.61	0.2	90.64	17.192	2.33	2.347	5.749
3.76	131.77	1.842	51.36	16.186	2.335	2.762	6.51
-12.88	83.66	0.291	68.15	31.95	2.343	2.615	5.972
3.67	102.6	18.95	103.42	27.21	2.478	2.562	7.403
16.3	82.99	1.032	92.47	20.973	2.207	1.573	6.095
1.47	59.98	3.478	71.81	18.471	2.449	1.782	7.03
1.22	12.74	1.592	72.22	21.229	2.619	3.024	7.312
-21.06	86.16	0.739	81.51	22.961	2.53	2.891	7.733
-19.89	56.73	0.656	87.71	20.513	2.408	2.767	5.417
-42.08	55.99	8.05	98.77	13.492	2.366	2.089	5.382
52.49	65.03	4.289	73.16	28.707	2.547	3.036	7.432
-37.32	132.35	11.514	55.82	19.477	2.487	2.24	7.301
-20.79	152.15	1.743	82.35	30.084	2.42	3.411	6.006
-21.55	86.52	2.199	73.14	19.123	2.379	1.977	4.5
26.85	66.06	1.262	60.49	16.526	2.459	2.132	6.565
-8.85	44.68	1.237	84.47	26.305	2.414	2.394	5.286
37.43	94.06	0.582	76.8	19.807	2.544	3.093	5.838
-20.2	133.49	1.793	84.6	18.801	2.599	2.475	6.645
8.37	72.58	0.749	66.58	10.798	2.286	2.526	6.753
-25.06	8.63	2.565	87.3	21.961	2.303	2.226	7.765
64.35	100.1	1.954	60.24	15.04	2.612	2.688	6.202
-35.63	109.56	2.198	67.58	15.313	2.47	2.45	5.719
9.29	32.42	8.803	76.36	15.057	2.314	1.951	7.234
19.01	85.29	1.588	106.13	20.634	2.568	2.589	6.802
12.41	93.54	3.514	91.77	8.788	2.491	2.606	6.209
-5.56	77.81	12.826	96.16	16.735	2.714	4.145	6.525
-3.89	56.28	6.09	101.26	23.882	2.422	2.072	6.198
1.31	110.48	5.224	134.04	10.526	2.583	1.912	7.054
-4.41	67.9	1.213	80.62	19.037	2.276	2.695	7.85
28.92	35.44	2.074	101.31	14.212	2.618	1.805	5.92
66.32	18.52	0.441	95.19	15.578	2.563	1.749	6.837
-16.72	117.83	2.715	94.94	27.931	2.643	1.494	5.276
-41.09	98.5	2.169	106.61	8.097	2.583	1.958	5.642
-2.65	82.64	1.688	73.71	22.594	2.438	1.975	6.95
77.39	66.79	4.605	72.52	15.132	2.309	1.602	6.444
-24.11	64.13	0.493	84.8	14.834	2.378	2.325	5.613
49.17	47.73	8.456	77.26	11.331	2.239	0.844	6.507
50.33	67.06	4.062	84.78	22.523	2.339	2.844	7.203
-16.61	16.4	1.536	103.44	16.852	2.501	2.11	5.342
17.07	57.92	1.421	72.83	16.094	2.444	2.213	7.897
48.85	70.67	2.666	75.43	18.659	2.423	2.911	6.958
-11.37	98.3	7.545	82.61	16.978	2.355	2.76	6.974
-6.11	78.8	1.825	76.58	5.996	2.237	2.059	6.499
-17.45	103.85	1.904	51.29	15.055	2.472	2.816	7.898
-30.44	120.47	1.679	71.3	23.373	2.495	3.584	7.27
-19.48	111.75	9.796	90.31	8.96	2.331	1.791	6.206
-36.72	94.12	1.14	101.56	11.46	2.386	3.028	7.106
1.02	80.36	1.601	62.68	15.439	2.635	1.721	5.913
-23.1	50.58	7.124	62.61	13.646	2.589	3.323	6.276
7.01	102.2	1.91	80.45	17.833	2.272	2.002	7.673
-46.68	130.39	5.14	48.87	11.442	2.44	1.975	6.81
9.93	90.26	0.663	73.33	15.673	2.625	3.304	7.029
25.01	137.52	1.343	53.96	17.712	2.424	3.005	7.436
-59.81	34.23	7.275	100.54	21.894	2.418	2.025	6.939
11.22	45.38	0.838	68.46	25.469	2.581	2.589	5.851
36.83	105.66	1.417	104.79	16.431	2.568	2.003	7.829
-36.29	87.93	2.131	96.7	29.328	2.562	1.385	6.913
50.18	119.41	0.613	70.31	16.897	2.419	2.632	6.969
12.57	79.54	1.09	63.92	22.973	2.53	2.251	6.545
-21.15	53.96	1.845	77.1	29.589	2.629	1.838	7.389
-1.67	73.59	1.728	78.43	18.836	2.444	3.413	8.032
16.75	34.02	5.932	85.19	9.759	2.402	1.862	6.2
2.28	46.14	7.702	68.35	18.545	2.598	2.601	7.352
16.16	109.17	0.7	91.2	14.33	2.695	3.256	6.527
-27.62	106.18	1.843	83.98	16.353	2.704	2.321	4.902
5.08	90.89	3.236	74.89	29.91	2.405	1.986	5.377
-42.41	28.37	7.511	69.32	10.663	2.417	2.708	6.839
-3.34	69.25	3.382	77.23	19.803	2.327	2.819	7.308
-27.12	43.25	2.205	67.75	12.734	2.464	3.114	6.987
-22.07	115.3	3.211	80.88	16.154	2.321	3.81	7.115
37.08	62.49	3.234	81.28	22.469	2.387	2.18	8.572
32.74	47.43	0.652	83.93	19.909	2.534	2.637	6.923
18.27	80.89	1.999	106.49	16.65	2.497	1.612	6.288
-32.77	60.8	7.093	78.01	14.101	2.233	2.966	6.399
-9.49	124.51	1.34	95.07	19.896	2.638	2.629	7.808
36.39	57.96	1.877	83.44	28.246	2.32	2.375	5.485
4.25	38.02	1.294	76.43	12.592	2.335	2.067	7.49
69.58	15.41	0.2	78.21	29.47	2.301	2.256	6.513
11.8	79.08	1.683	79.12	25.197	2.371	2.665	5.835
5.76	63.14	2.23	84.2	26.216	2.342	1.824	5.34
-9.27	37.13	0.988	65.61	19.851	2.345	2.285	7.684
4.01	115.68	0.52	58.02	25.027	2.154	2.512	5.814
-4.57	100.02	0.683	89.81	11.947	2.466	1.422	6.55
21.24	79.15	3.54	93.47	13.992	2.478	1.764	5.72
28.7	120.93	11.852	91.18	22.595	2.719	2.038	8.073
-23.58	99.88	6.569	82.32	19.775	2.508	3.598	6.579
-39.94	55.31	0.43	91.51	17.11	2.39	1.918	5.423
-55.09	48.82	3.875	90.7	2.984	2.306	2.461	6.157
15.24	104.54	0.849	91.81	15.387	2.438	1.772	7.615
-33.1	91.89	0.921	67.11	10.956	2.504	1.957	5.719
-64.59	85.09	1.039	63.55	20.961	2.39	1.491	6.211
11.66	54.61	3.34	74.17	16.853	2.457	2.969	7.45
74.79	98.24	4.303	79.74	14.23	2.678	1.572	6.774
-0.18	57.34	1.495	76.37	33.857	2.404	3.135	5.524
25.15	76.94	1.52	51.85	24.229	2.224	2.828	6.679
2.45	123.41	2.623	105.83	24.335	2.555	2.447	6.378
-2.97	60.17	2.91	75.89	31.213	2.488	3.158	6.542
27.57	32.81	5.345	82.59	22.813	2.245	4.672	7.257
-8.71	48.42	0.456	98.67	13.374	2.501	2.834	6.692
8.02	109.83	1.682	44.83	12.673	2.33	1.716	6.426
9.65	87.64	0.567	72.32	23.789	2.503	3.542	6.386
-20.04	76.13	1.567	74.19	5.644	2.679	2.63	7.361
29.76	64.73	1.315	74.96	17.533	2.429	3.978	5.924
-5.25	94.56	1.573	77.4	4.973	2.58	2.146	4.766
-22.67	54.53	0.741	101.71	18.593	2.303	3.397	6.32
16.1	89.17	0.373	90.1	23.124	2.268	2.5	6.803
-26.95	58.06	0.203	94.37	19.676	2.692	4.36	6.167
0.85	53.07	1.446	80.71	23.629	2.487	2.303	6.08
-0.27	60.88	1.071	59.01	29.789	2.526	4.601	6.209
32.58	68.74	0.839	48.8	17.139	2.588	2.808	6.48
14.24	78.54	6.188	57.06	34.846	2.387	3.093	5.461
-0.75	87.06	0.698	85.4	19.276	2.549	3.69	7.029
24.53	0	6.799	80.48	23.695	2.531	1.949	4.5
41.71	55.77	8.363	76.85	14.334	2.295	3.178	6.932
16.73	68.25	0.234	74.47	27.716	2.632	2.295	6.751
0.31	125.15	1.808	110.18	24.25	2.607	2.606	6.898
-39.36	47.6	1.106	67.66	26.829	2.296	2.558	4.957
-31.95	84.88	0.2	93.92	18.327	2.474	2.901	6.734
-9.16	124.85	0.389	80.03	10.467	2.422	2.871	6.066
-18.29	40.61	3.578	79.09	20.762	2.62	2.097	7.782
-5.61	91.82	12.419	97.65	7.818	2.281	2.587	6.789
1.7	55.93	4.066	101.94	15.983	2.882	0.866	5.559
15.89	64.86	2.279	76.41	19.146	2.429	3.193	5.148
-2.11	55.91	1.614	91.99	32.263	2.539	3.686	6.008
14.6	58.04	8.87	85.46	19.911	2.616	2.633	7.149
1.93	161.66	14.129	80.11	18.837	2.426	1.376	7.422
-59.26	105.33	0.917	83.06	17.622	2.436	3.02	6.645
-28.18	113.05	0.223	69.68	9.947	2.39	1.965	6.564
-4.32	94.76	0.202	75.41	18.515	2.344	2.628	6.234
-36.29	31.81	6.183	71.29	18.617	2.483	2.98	6.483
18	91.85	1.573	93.52	12.188	2.434	2.883	7.473
45.92	112.19	1.98	78.57	10.88	2.389	3.257	6.223
36.56	54.4	0.275	60.53	15.111	2.396	2.602	7.027
-6.4	108.96	0.776	69.15	18.39	2.519	2.621	6.077
44.72	101.13	1.227	40	15.255	2.354	3.016	7.311
4.46	135.56	2.03	72.58	11.695	2.42	2.45	6.963
-10.11	67.47	1.107	80.56	19.736	2.558	2.018	7.278
-18.4	47.07	0.584	77.96	21.233	2.48	2.816	8.006
-9.07	69.15	0.752	109.7	18.728	2.324	1.71	4.5
-11.65	123.07	5.52	88.62	14.622	2.447	2.443	7.103
5.11	25.15	2.106	87.96	21.569	2.502	1.536	6.875
4.82	17.95	3.041	55.35	16.857	2.569	2.112	6.858
0.09	82.68	0.671	74.53	10.865	2.359	2.141	6.692
13.11	66.72	0.2	72.7	24.217	2.383	1.811	6.692
35.72	80.23	0.977	68.21	20.121	2.367	3.27	6.769
28.49	108.36	0.693	68	17.284	2.373	3.213	7.225
-44.55	63.42	2.337	52.88	8.574	2.499	3.42	7.161
-76.62	23.81	44.068	60.86	13.531	2.521	2.369	6.48
28.03	141.33	3.304	93.11	30.111	2.576	2.196	6.35
-41.01	50.08	25.431	77.86	8.95	2.439	3.063	6.516
-6.74	48.23	2.912	72.4	16.492	2.281	2.59	6.17
-35.1	113.11	0.878	79.92	17.902	2.53	2.586	7.924
-54.06	68.47	2.335	97.51	19.923	2.469	0.719	5.483
16.24	78.1	9.783	80.06	9.017	2.457	3.03	7.1
22.77	94.48	10.273	88.11	19.045	2.296	2.937	7.095
-17.3	112.51	0.927	67.3	7.883	2.426	2.496	6.076
-77.73	70	2.124	70.72	18.585	2.307	3.071	6.737
-16.39	125.6	0.395	85.31	14.086	2.508	2.921	7.51
11.75	15.93	3.761	108.39	12.805	2.398	2.012	6.236
-44.37	102.79	7.794	101.45	23.009	2.388	2.346	7.55
5.5	54.81	1.716	88.74	16.586	2.266	1.795	7.395
-0.46	121.17	0.846	82.27	20.842	2.573	3.524	5.932
17.38	84.26	2.363	101.02	21.041	2.419	3.184	5.614
3.59	59.81	2.503	91.92	25.62	2.46	1.93	6.632
-29.19	99.89	1.788	45.6	10.75	2.362	2.933	5.508
35.9	106.8	1.971	64.19	23.514	2.252	2.695	4.5
-4.76	99.26	1.386	85.07	18.099	2.386	2.02	6.108
-0.82	49.11	4.464	53.2	15.731	2.405	2.587	8.239
-28	65.48	3.443	66.54	11.104	2.485	3.101	6.142
-13.3	79.88	0.617	69.5	21.64	2.407	3.158	6.804
-26.54	78.76	0.6	76.16	12.467	2.364	4.132	7.06
-5.19	102.49	1.278	75.69	21.107	2.27	2.566	6.467
51.35	19.55	3.445	75.66	29.567	2.456	2.334	6.233
-41.16	90.03	1.912	92.38	23.88	2.354	2.893	7.483
-48.41	71.3	0.867	76.02	26.349	2.608	2.372	6.532
44.14	54.84	2.142	74.23	13.686	2.468	2.091	6.427
-6.28	57.73	1.184	59.76	22.576	2.517	1.852	7.138
-20.07	73.56	3.977	95.37	11.135	2.42	0.5	5.676
31.2	0	2.3	69.93	16.599	2.474	3.014	5.49
-18.17	58.96	1.203	63.69	28.448	2.343	1.353	5.2
54.78	53.73	2.078	83.2	14.353	2.309	1.884	6.954
20.34	95.98	6.141	68.5	24.668	2.452	2.705	6.369
-14.64	55.83	0.933	72.11	24.094	2.518	2.275	7.161
64.72	73.55	2.466	83.88	24.448	2.217	4.005	6.541
-18.17	126.27	1.537	75.1	10.398	2.39	1.444	5.403
22.26	109.83	2.527	114.67	21.151	2.671	4.067	6.216
8.98	107.07	0.857	78.88	17.06	2.508	3.466	7.217
39.05	65	1.841	89.27	24.531	2.635	3.136	6.29
46.85	96.29	4.992	50.87	8.07	2.374	3.508	7.449
0.96	72.98	0.646	67.09	20.207	2.395	2.783	6.137
-22.6	74.12	0.436	63.7	19.358	2.566	1.308	7.075
13.8	92.29	0.453	65.68	6.059	2.525	2.86	5.074
-20.33	62.09	0.511	86.23	12.687	2.439	1.464	6.319
60.4	124.79	2.99	95.53	7.019	2.298	2.13	6.19
4.1	75.2	0.404	85.17	13.642	2.589	2.445	5.382
-10.96	98.55	1.224	76.6	21.295	2.751	1.862	7.39
5.54	123.67	3.06	70.54	19.172	2.261	3.162	5.988
-40.41	110.95	2.501	96.7	19.016	2.618	2.35	5.905
-29.15	37.73	1.121	111.07	11.762	2.394	2.787	7.541
36.01	93.35	1.996	82.03	24.723	2.41	2.493	6.629
-19.71	105.52	1.835	94.09	17.887	2.482	2.588	7.124
-31.41	106.76	1.318	85.15	18.202	2.305	1.879	5.138
16.1	46.6	1.335	91.33	23.642	2.446	1.678	5.861
35.57	60.29	15.416	62.53	12.052	2.257	2.392	8.169
21.57	109.84	3.704	72.68	19.371	2.507	1.824	7.183
29.88	57.15	19.701	85.93	20.541	2.718	3.475	5.641
-22.7	71.01	1.003	98.19	14.727	2.373	1.536	6.68
-42.65	127.28	1.514	67.73	21.914	2.43	4.136	5.703
45.04	78.57	0.435	49.5	20.863	2.436	2.711	7.615
-9.68	58.2	0.734	72.53	17.393	2.568	2.549	4.684
-7.52	53.67	11.044	95.15	17.207	2.499	2.122	6.72
39.85	89.98	0.978	56.24	21.141	2.56	2.96	6.708
16.69	40.01	11.238	62.35	22.731	2.389	2.357	5.61
13.68	72.58	0.476	82.34	18.377	2.502	2.71	6.281
64.95	90	0.575	78.26	24.721	2.046	3.089	6.8
-19.31	118.97	1.172	88.92	21.951	2.53	2.969	5.077
27.84	100.03	1.547	61.57	7.269	2.304	3.368	5.476
1.71	58.58	4.15	75.13	9.571	2.411	2.876	6.376
8.06	115.35	2.588	97.93	25.093	2.539	1.834	5.834
45.85	71.01	1.087	62.11	16.519	2.266	1.044	6.129
15.24	42.93	1.443	102.15	18.985	2.581	2.648	6.484
16.15	74.84	1.198	63.99	24.836	2.435	2.658	5.772
32.18	123.15	0.661	92.74	17.962	2.624	3.848	6.479
-10.95	84.96	0.678	74.41	18.224	2.342	2.419	6.738
-25.18	80.38	4.608	62.83	12.788	2.232	2.762	7.123
-31.34	129.12	0.265	72.55	20.22	2.447	3.044	5.503
-58.99	37.06	8.309	88.17	21.519	2.52	2.859	5.997
61.69	41.43	1.17	79.9	14.533	2.531	3.091	6.971
-33.1	31.52	0.761	96.78	12.468	2.314	1.927	5.314
-6.64	91.18	3.455	101.54	33.758	2.255	1.817	6.585
-8.3	84.99	7.281	62.25	17.443	2.413	2.304	6.522
9.22	126.28	5.041	61.16	13.898	2.512	0.978	4.5
24.47	87.3	2.723	60.43	22.24	2.506	2.472	6.105
25.81	67.88	4.888	66.51	17.695	2.639	2.038	6.765
-17.49	80.05	0.296	96.56	11.485	2.405	2.726	6.331
-5.01	83.53	0.978	88.41	20.898	2.229	2.314	6.121
8.48	29.85	0.663	71.82	12.881	2.594	1.789	6.625
-7.46	161.31	5.61	79.83	27.459	2.473	3.418	7.291
48.22	95.6	1.124	101.06	20.967	2.484	2.558	6.93
14.73	86.3	3.84	108.62	16.339	2.542	3.104	5.895
22.05	98.45	2.818	83.89	18.656	2.602	2.628	5.333
19.89	101.28	0.696	40.11	23.42	2.447	2.825	6.916
35.2	75.78	0.917	84.46	19.116	2.591	1.547	5.558
5.43	61.06	6.012	94.02	30.733	2.516	3.395	6.078
-38.9	97.98	0.759	83.37	24.815	2.371	3.115	6.661
11.99	91.57	1.868	90.9	20.926	2.422	2.487	7.417
-19.54	55.7	0.754	85.36	12.378	2.524	2.702	7.529
-15.86	122.57	1.204	61.48	17.119	2.365	3.202	6.549
17.59	88.8	1.574	66.71	20.873	2.556	2.24	6.092
37.15	101.89	0.754	75.18	13.063	2.469	1.392	5.539
0.64	121.76	0.631	95.98	25.761	2.496	2.253	8.067
9.26	80.66	2.195	68.51	12.155	2.623	2.607	6.268
51.07	89.51	0.708	86.84	14.177	2.493	2.477	7.042
7.22	104.3	0.733	84.56	14.626	2.459	3.422	6.657
78.05	58.25	0.645	103.79	22.463	2.44	1.828	6.104
16.97	81.62	1.525	79.37	13.17	2.434	1.917	6.07
-52.82	83.77	4.236	53.68	7.2	2.487	1.759	5.394
22.6	51.32	7.437	89.7	24.528	2.614	2.8	7.398
11.43	149.53	0.798	112.07	15.334	2.377	1.432	6.404
38.69	37.78	14.158	90.69	11.589	2.368	3.021	7.644
20.2	41.06	0.604	68.19	13.471	2.604	1.847	6.141
-4.15	119.43	4.872	63.77	28.301	2.382	1.959	6.262
-36.73	101.4	0.801	65.71	14.058	2.476	3.739	5.593
-6.27	49.22	0.69	110.05	17.26	2.379	3.363	6.251
-25.52	98.22	0.783	75.09	15.318	2.248	2.583	5.508
-17.42	124.04	1.564	70.06	10.604	2.474	1.582	6.822
17.66	79.09	2.945	77.62	13.544	2.584	3.91	6.586
50.1	157.96	3.222	75.25	10.193	2.443	2.363	7.68
11.84	28.28	0.641	103.51	23.735	2.272	2.673	5.334
-35.88	100.81	0.613	64.78	18.605	2.463	3.138	7.473
13.34	115	0.659	97.71	32.896	2.359	1.126	5.717
35.9	106.74	1.475	81.83	13.747	2.136	2.052	6.775
-18.29	73.87	1.336	98.11	12.847	2.44	2.452	5.584
-4.02	71.29	0.638	103.74	27.203	2.512	2.592	6.662
0.44	93.32	2.159	81.27	24.348	2.591	1.587	4.5
-23.55	104.47	15.84	75.27	20.309	2.661	2.728	5.964
19.45	98.07	0.995	80.99	11.318	2.528	2.524	6.585
-3.63	111.2	1.069	78.58	28.47	2.562	3.667	7.904
12.59	49.43	2.885	55.15	17.567	2.296	3.2	4.798
-26.62	73.17	0.943	103.29	15.416	2.645	2.312	6.498
-13.12	51.8	3.219	83.69	24.858	2.602	2.363	6.085
21.67	68.42	0.804	62.55	17.866	2.406	3.21	4.967
-11.18	110.46	10.3	48.99	11.006	2.532	2.699	5.6
51.81	83.24	2.327	45.09	18.242	2.52	1.54	6.123
-11.99	158.21	0.887	91.56	13.312	2.626	3.966	6.874
6.74	85.8	0.915	70.72	0	2.432	1.807	6.57
27.98	81.79	0.986	73.18	12.71	2.36	4.235	5.45
-42.55	83.19	6.506	87.32	14.834	2.391	2.8	5.033
-52.82	60.87	0.464	72.26	11.066	2.558	2.055	6.834
-45.77	78.26	0.845	88.2	21.451	2.22	0.843	6.344
37.88	113.83	0.94	81.43	13.335	2.09	3.044	7.789
-16.56	83.42	1.623	78.74	20.871	2.557	1.415	6.218
76.75	56.2	1.257	56.41	10.6	2.483	2.75	7.415
-16.93	52.25	0.371	67.7	23.455	2.452	3.854	6.935
5.54	66.49	1.105	89.04	10.341	2.293	1.704	7.157
46.26	82.22	1.492	69.77	3.951	2.245	3.017	6.846
60.18	115.81	0.88	98.08	25.424	2.374	1.932	6.863
61.85	39.79	3.276	115.2	12.865	2.493	3.293	4.667
36.25	70.41	4.135	89.85	28.542	2.38	2.546	6.31
30.72	84.33	1.524	102.39	21.388	2.558	2.487	5.969
17.78	24.99	2.076	90.81	22.742	2.336	3.345	7.517
23.35	54.99	0.2	71.99	24.273	2.388	2.938	5.699
-16.54	59.6	1.082	83	18.676	2.534	1.937	6.276
-24.55	56.12	4.503	110.2	18.744	2.405	3.751	7.141
-0.1	85.76	1.08	72.15	25.688	2.411	1.425	6.741
-5.11	75.18	0.789	64.41	18.668	2.373	2.693	6.634
-13.6	63.34	16.082	62.99	13.631	2.351	1.924	7.387
20.89	92.84	10.166	76.74	21.515	2.493	1.459	6.708
28.66	131.69	2.632	64.95	5.318	2.508	1.706	6.064
2.65	129.18	5.15	105.11	25.917	2.477	2.466	5.463
44.33	22.32	0.2	83.25	26.043	2.376	2.745	6.889
-34.25	97.31	0.75	94.58	25.189	2.426	3.241	5.884
-5.81	74.66	1.03	75.52	24.959	2.642	3.533	6.307
-21.5	84.65	1.302	62.9	17.495	2.279	2.694	7.363
-56	68.05	1.01	60.36	17.36	2.676	2.19	6.323
-2.48	83.53	0.2	66.38	10.622	2.462	3.227	6.145
-3.65	84.54	2.425	85.21	28.488	2.428	2.07	6.276
45.4	62.63	2.84	87.8	15.09	2.564	1.383	6.298
18.92	53.11	8.182	89.05	20.039	2.202	3.157	5.707
-30.73	66.54	0.75	57.67	19.524	2.616	3.427	7.842
55.62	87.03	0.691	79.99	9.957	2.673	1.925	6.061
36.63	97.97	0.2	64.61	7.532	2.581	3.873	7.128
17.46	105.6	1.229	86.02	18.034	2.198	2.908	5.685
-6.79	65.17	4.06	87.19	15.277	2.542	2.804	6.94
-28.78	88.52	0.894	62.42	17.463	2.648	2.138	6.635
-11.17	108.88	14.062	94.52	24.392	2.635	3.212	6.52
32.66	114.97	1.276	115.08	19.35	2.281	1.433	6.64
56.54	78.24	1.91	92.52	22.551	2.572	2.262	6.833
46.3	73.37	0.422	77.56	20.672	2.665	1.987	6.318
-14.67	85.73	2.197	75.25	16.102	2.454	1.584	6.358
-33.59	45.51	0.228	76.86	11.989	2.276	3.104	6.962
4.23	74.19	3.299	68.59	19.588	2.549	2.739	5.586
-53.05	102.34	3.402	83.79	18.503	2.576	3.063	5.463
9.7	99.26	6.419	62.92	23.491	2.433	2.305	6.643
-4.43	71.89	0.595	51.65	17.095	2.307	3.19	4.892
-13.98	86.53	1.936	83.29	16.216	2.568	2.554	5.154
-47.84	55.26	2.897	80.32	16.623	2.358	2.169	7.944
15.41	101.1	2.566	71.43	12.488	2.498	2.053	7.74
-15.98	77.67	0.694	60.76	26.681	2.637	1.112	6.043
-35.1	71.72	0.2	84.35	24.838	2.251	3.315	7.299
-86.17	69.15	2.333	65.15	10.722	2.559	3.236	7.327
-0.83	78.11	1.416	77.92	22.824	2.425	4.549	6.877
53.17	66.56	0.936	106.47	6.93	2.428	2.266	6.437
49.84	99.74	3.539	89.77	23.912	2.512	2.033	7.001
-13.71	68.14	1.576	59.46	13.822	2.357	1.309	7.138
-18.07	127.79	0.441	60.88	20.159	2.309	3.172	7.014
14.06	123.96	0.239	82.28	6.423	2.236	3.011	5.261
-29.95	53.25	0.533	59.37	10.808	2.598	3.586	8.126
9.05	82.09	18.048	49.97	20.812	2.405	1.858	8.423
22.98	60.48	3.397	87.99	13.795	2.518	3.001	4.973
36.81	70.2	1.991	84.81	12.96	2.392	2.135	6.909
-3	140.07	1.375	86.76	26.375	2.311	3.441	8.137
-6.11	70.77	1.287	83.95	31.266	2.528	2.875	7.302
-26.34	90.81	5.297	79.02	23.622	2.489	1.411	7.31
-24.81	96.24	1.009	70.07	11.449	2.422	2.408	5.349
-6.79	49.98	2.936	87.74	28.581	2.486	1.136	7.133
11.02	54.35	1.164	102.95	8.631	2.335	1.686	6.691
27.41	43.82	11.475	72.48	16.173	2.577	1.728	7.124
-24.1	53.42	3.464	64.69	18.329	2.605	2.051	5.672
44.78	0	5.729	62.97	29.544	2.541	2.316	5.643
-8.13	96.34	0.919	67	23.476	2.405	2.615	6.386
-0.64	141.63	4.75	83.04	15.217	2.457	2.58	6.197
-22.42	84.43	1.206	47.91	12.33	2.638	2.483	6.374
-72.73	37.51	1.84	86.59	24.013	2.604	2.733	6.116
26.52	60.72	8.457	89.66	14.8	2.689	1.625	6.339
22.11	66.23	0.581	53.03	19.3	2.356	2.551	5.967
-8.44	49.47	2.02	65.31	9.781	2.346	3.504	6.461
2.01	105.81	2.555	81.2	21.416	2.466	2.384	5.361
15.48	104.31	2.773	77.85	20.932	2.499	2.846	6.911
-46.88	45.34	1.05	87.79	10.55	2.433	2.781	6.708
-15.87	101.75	13.28	77.88	24.19	2.403	3.104	5.491
23.83	125.8	0.452	98.97	21.328	2.602	2.701	7.561
-37.63	137.08	7.091	75.18	22.44	2.439	3.092	5.839
8.81	165.96	5.557	65.25	15.728	2.304	2.855	7.451
-40.7	52.94	11.033	64.05	19.074	2.318	2.96	6.764
13.99	164.73	0.337	91.03	18.38	2.48	2.809	7.3
-1.07	69.37	0.692	80.44	17.111	2.81	1.795	6.641
-48.45	62.23	7.33	89.51	19.023	2.333	1.68	6.953
34.94	89.81	0.252	89.2	25.539	2.412	2.253	7.292
-22.04	62.54	0.331	49.7	24.45	2.739	3.586	8.026
-24.31	91.97	1.012	62.9	10.909	2.392	2.38	7.36
6.02	40.4	1.998	64.69	23.912	2.505	2.717	6.859
34.46	72.84	8.103	67.76	25.147	2.675	1.123	5.421
-30.47	118.57	1.37	73.69	17.093	2.336	2.636	4.567
1.85	78.29	0.897	94.99	21.051	2.413	2.56	6.396
12.86	84.25	2.251	97.98	20.964	2.392	0.629	5.928
20.79	94.26	2.637	75.61	12.9	2.268	2.704	5.958
5.29	115.12	2.563	76.23	15.708	2.638	1.344	6.434
-11.01	30.34	1.38	69.42	22.505	2.38	1.992	7.03
-24.83	97.54	0.233	81.34	15.025	2.345	3.196	6.003
2.58	71.96	0.659	83.04	23.853	2.397	2.61	7.216
-32.16	85	6.823	92.1	25.83	2.561	2.186	6.527
-87.64	111.8	1.988	91.98	24.862	2.464	2.126	6.53
13.1	44.17	1.194	45.47	29.879	2.355	2.207	8
27.12	49.62	5.044	77.71	17.456	2.499	2.613	6.642
-70.89	21.94	0.533	100.76	19.063	2.548	1.66	6.457
-30.29	63.53	1.316	73.43	19.924	2.447	3.287	6.919
18.57	119.91	1.892	97.09	17.638	2.422	1.697	7.938
61.72	76.38	1.06	75.4	21.253	2.572	1.291	6.463
0.62	39.8	1.824	82.62	7.733	2.428	3.194	6.852
-21.84	65.43	1.367	62.95	19.229	2.643	2.194	6.413
-5.49	35.36	0.407	63.51	9.735	2.359	2.549	6.418
41.25	46.24	1.977	90.88	12.224	2.356	2.958	6.108
-19.38	91.66	0.437	93.23	22.397	2.342	1.996	6.052
-23.98	44.78	1.946	80.4	16.805	2.421	2.596	7.857
-14.48	113.38	6.515	61.59	22.186	2.45	2.954	6.057
-28.6	77.87	1.245	80.66	16.675	2.291	3.65	5.267
3.68	82.57	0.511	98.86	24.638	2.462	2.142	6.6
48.74	71.65	1.452	106.14	16.566	2.518	2.176	7.314
9.69	103.19	0.718	75.25	6.27	2.274	2.894	7.494
-7.57	103.49	2.988	55.1	19.352	2.387	2.646	5.544
-8.75	90.05	1.422	92.61	4.987	2.518	2.404	7.39
-46.9	96.94	9.114	75.86	9.284	2.319	3.615	8.147
26.49	73.64	5.275	94.15	12.702	2.412	1.322	5.953
-2.34	96.27	1.415	84.22	11.954	2.581	1.505	6.361
-5.41	69.86	3.372	66.75	14.73	2.665	1.33	5.515
95.79	80.07	1.113	80.87	11.748	2.503	3.341	7.983
8.96	71.76	1.706	99.63	9.564	2.43	2.86	5.306
-22.55	66.28	1.149	77.76	27.251	2.39	1.54	6.18
-12.79	59.33	3.548	64.48	13.931	2.559	2.414	7.128
34.45	94.03	6.91	56.17	4.615	2.586	2.481	5.953
3.4	119.32	3.664	68.42	15.834	2.311	0.954	5.709
-43.15	115.13	4.145	73.85	11.252	2.559	2.632	6.458
27.58	42.3	4.15	92.3	12.69	2.377	1.676	8.412
-20.04	118.68	2.861	63.19	22.262	2.347	2.995	6.295
56.2	70.46	0.528	103.31	15.311	2.432	1.697	6.334
32.4	98.02	9.034	59.94	11.084	2.569	2.653	5.608
-13.42	52.81	10.018	114.97	20.678	2.487	3.406	6.808
38.43	84.26	1.305	105.88	24.9	2.484	3.182	7.207
2.04	89.41	1.138	82.12	21.221	2.492	2.855	6.015
25.58	35.46	3.042	55.28	3.279	2.506	2.443	6.929
14.54	98.25	2.86	79.17	11.31	2.436	1.45	6.021
-25.39	120.38	1.347	74.2	18.285	2.526	2.193	4.985
-19.31	74.76	0.472	60.89	16.534	2.371	2.342	6.866
30.9	120.81	2.238	84.37	16.036	2.528	2.292	8.16
-10.04	74.31	2.862	67.65	12.103	2.553	1.427	5.543
-12.11	105.49	3.407	69.28	9.566	2.534	2.804	6.644
-28.65	13.44	2.338	76.94	30.047	2.54	1.673	7.548
12.71	152.56	1.257	71.38	18.163	2.506	3.582	6.418
61.88	124.86	4.455	111.17	21.853	2.591	2.604	5.359
-32.03	71.46	1.761	71.96	18.038	2.177	3.185	6.536
0.73	20.84	1.036	86.61	18.278	2.552	3.171	7.692
42.37	88.64	1.376	82.18	17.627	2.687	3.955	6.095
-2.39	36.68	0.288	85.29	11.277	2.375	2.627	6.686
13.57	93.35	1.374	86.44	8.913	2.362	2.227	5.657
-31.87	92.35	3.282	93.22	20.317	2.604	2.24	6.42
12.85	51.76	2.316	84	19.127	2.339	3.547	6.809
-5.61	113.63	7.543	83.37	23.63	2.37	1.576	6.601
29.57	104.17	1.267	80.88	22.412	2.47	1.885	6.155
35.62	109.27	2.684	77.92	13.149	2.354	2.666	6.854
77.69	80.27	3.643	66.32	24.796	2.555	2.393	7.036
17.39	37.53	17.165	79.09	22.59	2.355	3.177	7.088
9.77	109.34	1.906	83.62	22.145	2.493	1.563	6.266
5.83	71.89	0.58	86.03	31.496	2.484	2.453	6.003
-10.59	38.31	3.849	82.7	30.264	2.65	2.369	8.07
10.15	120.56	10.652	76.51	22.139	2.59	1.749	6.61
-8.86	142.98	1.194	79.14	21.391	2.386	3.115	6.294
5.05	78.76	3.823	71.7	24.49	2.298	2.436	5.318
39.53	144.77	5.633	84.7	14.496	2.551	2.406	5.754
-30.2	82.74	4.559	76.68	14.581	2.372	1.923	5.986
34.2	68.59	1.869	82.71	22.041	2.41	2.241	6.852
39.51	61.09	0.82	95.01	12.861	2.323	1.785	6.215
-3.54	129.11	1.52	69.36	21.557	2.531	3.105	6.512
-63.66	56.6	2.608	88.95	18.941	2.372	3.223	5.353
-18.23	102.06	4.089	80.5	12.863	2.446	3.676	7.624
38.91	63.23	2.302	110.32	18.155	2.448	2.804	5.91
-0.69	66.19	1.128	76.76	25.83	2.472	2.263	6.688
-29.98	110.91	2.873	90.43	18.494	2.529	2.172	6.076
-15.14	68.6	3.897	80.23	18.519	2.421	2.843	6.245
25.22	67.86	2.41	59.18	19.974	2.361	2.641	5.865
16.4	113.98	0.714	72.19	20.755	2.227	2.378	6.737
-7.17	127.92	1.375	93.21	16.015	2.462	2.317	5.716
-11	99.34	4.254	73.51	20.102	2.431	3.32	6.751
-11.75	60.36	0.414	46.7	11.706	2.365	2.198	6.405
-27.67	64.68	0.203	79.53	13.206	2.458	3.443	7.004
48.46	82.4	7.449	63.61	13.973	2.553	2.627	7.083
-9.67	89.63	2.749	81.98	20.819	2.583	2.242	6.246
36.51	50.36	3.024	103.27	18.961	2.266	1.95	6.793
45.64	101.69	0.562	91.54	17.194	2.407	2.392	6.141
29.95	82.57	3.447	103.05	22.145	2.565	2.852	7.553
-12.95	28.53	2.171	71.58	20.273	2.642	2.236	6.213
12.11	52.13	0.338	77.85	16.26	2.352	3.095	6.339
-0.73	64.88	6.85	64.33	11.789	2.615	2.201	6.125
-27.11	77.81	1.932	69.74	13.082	2.288	2.413	5.914
9.73	136.68	1.11	66.1	9.199	2.588	1.599	8.127
-35.37	87.15	1.13	60.4	18.843	2.416	2.892	6.889
35.63	54.78	0.22	100.49	12.827	2.638	2.313	6.554
-13.94	86.62	2.984	48.62	15.028	2.394	3.605	6.119
6.03	69.44	2.142	100.55	17.234	2.413	2.993	7.39
8.5	89.74	1.358	98.69	24.264	2.434	2.559	6.063
-7.77	97.42	5.921	87.5	23.573	2.266	3.358	6.597
17.6	116.28	0.413	63.28	17.672	2.239	2.784	8.262
-14.25	79.27	0.908	56.27	25.593	2.511	3.206	5.734
26.14	129.17	0.705	71.77	5.926	2.569	1.896	6.932
-40.38	107.24	1.248	89.38	29.263	2.523	2.823	6.731
3.79	58.78	1.764	80.05	22.155	2.3	2.852	6.923
58.17	146.3	2.535	64.35	18.617	2.508	1.419	6.272
-30.01	89.81	1.165	97.22	12.652	2.331	3.555	6.026
-20.33	54.95	0.686	105.27	15.372	2.499	1.688	6.681
15.42	129.59	8.9	76.6	21.656	2.586	1.591	6.135
5.39	142.33	18.387	81.64	21.792	2.494	0.506	4.635
10.52	79.01	1.903	57.37	22.01	2.626	2.832	5.84
14.68	64.89	0.774	73.78	13.629	2.432	1.35	6.247
19.04	74.83	7.21	87.66	12.421	2.424	2.138	5.638
33.29	101.44	0.388	85.32	19.171	2.458	3.087	6.621
12.29	118.34	1.18	72.38	22.619	2.289	2.634	5.894
-7.24	97.11	0.822	75.89	18.019	2.402	2.063	6.465
20.18	83.05	0.517	73.29	26.889	2.412	1.387	8.234
57	124.94	1.246	75.82	18.199	2.416	2.425	7.482
-3.98	70.61	0.695	86.35	17.996	2.482	3.099	6.973
-29.24	110.93	1.67	50.49	22.023	2.272	2.991	7.947
33.21	71.36	1.694	78.88	25.315	2.313	3.751	6.442
-3.61	92.93	0.886	85.25	9.904	2.586	2.043	6.45
-65.18	76.59	1.138	71.44	11.292	2.209	1.578	5.656
25.42	78.32	1.309	72.81	16.12	2.524	2.717	7.523
-16.06	68.68	3.706	73.24	36.954	2.405	2.648	8.066
-2.72	120.35	1.421	72.81	16.431	2.469	2.497	7.226
9.96	58.01	3.761	80.09	17.269	2.637	1.978	7.639
5.71	57.79	2.962	81.94	21.71	2.434	0.643	4.5
21.28	143.63	2.92	48.49	23.862	2.525	1.795	8.372
-13.06	109.34	6.605	89.79	19.019	2.457	2.89	6.417
15.39	8.45	0.538	75.65	24.986	2.437	2.699	8.385
-7.79	63.04	1.027	108.99	10.836	2.422	3.176	7.885
22.16	25.64	9.615	62.13	13.403	2.534	2.742	7.118
18.46	51.48	1.275	66.99	24.975	2.362	3.015	6.226
-28.06	0	0.2	76.96	18.066	2.314	3.035	6.627
32.58	75.89	1.346	86.2	10.425	2.459	2.514	4.972
-16.08	45.74	1.887	50.74	10.065	2.473	2.519	7.245
24.24	81.8	0.2	67.56	13.134	2.231	0.5	4.5
11.02	31.25	6.258	88.87	18.013	2.449	2.04	6.261
55.15	82.49	0.808	65.78	20.804	2.303	2.071	7.735
-6.7	67.55	2.29	100.55	16.026	2.525	2.424	7.077
-10.48	125.06	1.315	73.19	20.31	2.234	1.849	5.276
-0.58	122.34	0.455	66.51	15.378	2.681	3.156	5.428
-9.1	103.56	0.565	89.15	25.344	2.409	1.883	6.022
24	70.2	0.647	104.11	33.311	2.346	3.272	6.563
-48.49	139.56	4.883	86.25	15.644	2.416	1.827	7.201
-31.61	33.41	1.423	98.91	20.88	2.517	2.077	6.983
-32.03	37.89	0.978	105.15	20.39	2.557	2.024	5.653
28.51	77.49	0.648	66.17	18.832	2.417	2.153	6.995
51.32	147.62	5.453	94.08	21.92	2.277	3.325	7.08
-3.13	73.93	7.129	57.15	20.873	2.305	2.271	6.891
-5.06	74.5	5.391	86.37	15.174	2.484	2.289	8.483
2.1	36.74	2.698	78.93	25.899	2.568	1.981	7.081
34.86	108.38	2.203	98.64	19.21	2.584	2.318	7.274
-27.82	108.6	0.489	97.58	15.691	2.47	2.652	8.001
7.15	103.67	1.289	88.55	32.659	2.566	2.349	7.18
29.26	61.12	0.832	84.48	17.303	2.679	2.395	6.059
15.03	58.8	0.266	87.63	19.53	2.593	3.211	7.494
5.69	41.21	4.745	80.93	19.053	2.561	2.692	6.179
30.03	82.52	0.822	79.08	17.221	2.353	1.694	5.714
-81.1	47.59	5.452	101.64	20.692	2.566	2.44	5.782
20.34	44.68	3.982	103.44	12.93	2.505	2.123	7.485
-19.62	67.29	2.877	77.88	21.579	2.528	2.865	6.996
-54.92	65.33	3.043	83.56	7.45	2.601	2.572	7.349
15.34	63.86	0.891	81.22	10.212	2.493	3.291	7
41.21	93.99	10.568	55.82	28.954	2.438	1.982	6.651
-4.12	82.37	1.721	74.95	10.463	2.322	2.365	6.754
28.59	71.36	2.23	104	6.24	2.414	1.755	6.973
48.37	85.49	0.862	68.75	10.612	2.476	2.471	6.018
39.45	50.25	0.65	111.72	28.44	2.483	1.424	5.468
49.2	83.16	2.657	97.58	7.249	2.479	2.725	6.112
22.26	84.52	2.049	86.02	12.265	2.565	2.461	6.935
2.26	34.91	0.749	88.41	9.251	2.554	2.609	5.982
-48.06	109.87	0.391	66.24	16.355	2.443	3.052	8.204
-7.38	53.56	0.463	76.02	15.384	2.348	2.657	6.853
-25.3	82.71	5.453	101.62	15.115	2.496	1.606	6.596
65.13	114.93	0.893	70.78	29.137	2.72	2.111	6.015
-5.28	107.77	1.175	95.92	10.806	2.489	2.444	7.233
3.7	81.03	7.031	59.34	17.387	2.414	2.27	5.53
16.54	69.13	0.537	62.03	20.032	2.514	2.356	6.753
1.31	108.43	0.797	108.52	12.119	2.521	3.635	6.152
50.85	100.24	0.764	79.82	20.92	2.52	2.57	6.597
-18.68	61.45	8.315	71.92	15.601	2.615	2.768	6.889
5.84	56.15	12.102	100.44	20.246	2.496	1.094	5.583
-22.27	17.83	3.496	98.69	17.352	2.609	3.022	5.163
-39.6	84.62	3.609	93.81	5.697	2.478	4.496	5.755
-18.35	77.52	0.923	71.45	25.837	2.631	3.442	7.203
-1.11	114.09	11.557	75.7	30.423	2.595	2.192	6.799
-12.88	90.77	2.155	84.67	16.939	2.561	4.097	6.178
-20.77	120.03	3.869	90.42	12.612	2.545	2.519	8.075
-42.19	59.08	1.484	72.37	27.036	2.726	2.715	7.528
-2.49	114.14	1.261	82.56	29.342	2.579	2.313	7.335
-45.14	64.13	8.698	84.01	16.987	2.348	2.295	5.921
22.8	103.33	2.828	99.3	16.688	2.48	0.926	7.326
2.47	36.24	7.038	91.32	17.521	2.418	3.051	6.773
-43.73	87.05	2.128	57.4	7.953	2.698	2.292	5.922
-9.28	20.46	0.706	76.8	16.253	2.6	2.368	6.417
-22.56	71.99	0.92	66.07	28.29	2.694	2.691	5.669
9.58	93.21	1.828	88.52	16.988	2.359	2.21	5.929
40.21	64.37	0.881	93.85	11.76	2.582	2.685	5.585
-56.26	48.49	0.545	81.52	20.98	2.286	3.342	7.265
3.45	105.38	5.482	75.98	13.997	2.259	2.783	6.443
-4.8	76.9	0.956	81.04	17.601	2.402	2.393	5.747
20.14	65.31	1.893	83.13	10.387	2.631	2.414	6.914
6.4	81.26	2.217	70.4	11.78	2.331	2.64	6.501
-22.56	159.1	0.916	61.72	22.426	2.448	1.917	7.34
-9.57	114.61	7.034	49.25	18.695	2.593	2.646	6.607
-23.88	114.88	0.539	99.01	13.344	2.552	2.979	5.35
32.28	93.07	2.142	87.45	18.717	2.716	2.561	6.103
0.64	84.99	2.109	85.44	14.357	2.45	2.203	5.574
57.04	8.12	1.562	98.98	13.297	2.397	2.299	6.95
-1.82	59.63	0.451	61.17	24.984	2.319	2.957	7.368
-21.25	65.58	3.939	53.97	22.697	2.406	1.73	5.265
-45.41	23.75	3.468	85.76	17.872	2.318	1.928	6.4
-54.09	45.28	0.839	84.4	18.866	2.234	1.375	7.422
-47.52	20.57	3.345	54.03	17.95	2.686	2.524	5.253
8.01	78.85	2.399	85.39	20.922	2.456	3.103	6.152
15.26	104.56	0.458	74	13.203	2.761	3.432	6.5
-47.44	113.2	0.702	67.89	23.175	2.349	3.584	7.354
26.85	92.44	5.146	75	20.121	2.399	2.017	6.936
-14.49	51.1	2.247	43.38	16.422	2.357	2.675	7.099
4.4	22.04	0.938	71.13	15.073	2.373	2.218	6.982
48.37	27.29	0.699	69.44	23.047	2.555	3.653	6.201
26.91	41.93	0.985	88.36	17.097	2.518	3.412	7.815
-8.06	53.33	1.057	77.63	13.807	2.555	2.618	5.963
-26.74	75.21	0.708	89.58	15.693	2.611	2.066	4.5
-64.55	49.58	0.289	41.76	22.615	2.583	0.5	5.06
-21.57	90.17	5.155	67.41	8.337	2.329	1.496	6.406
-6.33	73.03	4.352	88.34	15.868	2.387	1.203	6.235
-29.62	80.32	0.462	75.37	24.423	2.465	1.488	6.071
-3.94	114.21	1.889	92.68	16.991	2.897	3.815	6.62
2.31	44.59	0.669	52.93	19.637	2.543	1.593	7.46
-6.75	92.56	1.269	90.97	24.521	2.463	1.757	6.863
-19.5	79.58	1.168	70.41	23.354	2.531	1.856	7.019
5.06	70	1.075	68.96	15.36	2.378	4.319	5.636
13.26	106.56	12.218	94.87	17.218	2.481	2.456	6.084
-32.71	106.37	1.061	97.43	23.429	2.565	3.196	7.06
42.33	51.61	0.735	95.52	23.637	2.447	2.623	6.586
-2.96	74.54	0.769	110.58	17.472	2.359	1.111	6.882
0.57	88.44	4.682	99	17.679	2.441	3.573	6.991
21.25	71.81	0.316	68.07	19.606	2.412	2.781	6.633
7	97.55	0.769	82.12	26.201	2.287	2.415	7.766
28.59	88.44	7.006	74.6	24.405	2.381	3.732	6.075
8.61	134.98	2.104	110.44	22.16	2.283	2.257	5.845
-18.37	34.09	1.998	96.57	11.528	2.302	2.399	5.088
10.85	76.33	13.904	77.17	16.351	2.313	2.258	7.099
-34.31	52.74	2.109	93.17	16.666	2.564	3.253	6.044
3.26	98.12	0.812	61.52	26.511	2.629	3.07	7.513
-1	31.48	1.243	83.75	16.567	2.266	2.695	6.698
-6.24	90.39	0.53	65.93	25.521	2.64	1.764	6.229
-3.86	61.1	5.789	54.67	14.576	2.315	2.241	5.656
-56.46	57.98	2.929	91.77	15.055	2.54	1.764	7.177
-16.46	36.61	5.075	93.63	20.889	2.481	3.312	6.457
2.79	66.05	5.545	86.86	27.409	2.526	1.398	6.714
4.8	112.54	1.09	77.26	16.729	2.31	3.616	6.984
-30.83	79.24	0.641	61	2.623	2.233	3.401	6.713
37.97	98.83	1.566	62.58	8.615	2.354	1.857	5.82
-25.99	129.94	0.689	65.46	19.788	2.501	2.208	6.917
29.08	87.91	1.944	76.49	9.151	2.685	2.001	7.156
12.82	63.24	5.115	96.14	12.807	2.326	2.801	6.788
-19.39	94.02	1.394	95.91	18.074	2.438	3.489	7.006
53.26	63.67	1.916	55.27	3.304	2.36	3.33	7.08
-35.81	64.87	1.501	69.6	15.722	2.448	2.197	6.183
27.57	34.4	3.679	69.2	11.011	2.218	3.378	6.153
30.02	107.79	0.846	42.03	9.005	2.63	3.32	8.281
-20.12	68.42	0.2	88.49	13.187	2.453	2.368	7.561
41.77	85.46	2.64	76.31	11.585	2.56	2.493	6.461
-7.5	48.92	4.427	78.3	20.817	2.422	3.579	7.046
8.66	93.08	2.576	100.19	25.179	2.473	3.241	5.75
7.81	57.14	0.869	81.32	15.813	2.585	3.357	6.021
-4.03	75.75	0.53	73.54	14.423	2.466	4.31	5.502
24.32	106.33	2.703	88.58	15.515	2.47	2.883	6.729
23.8	103.72	1.899	95.88	11.351	2.355	2.728	6.738
-52.46	79.34	1.454	84.45	10.268	2.386	3.451	7.367
39.13	26.96	10.201	90.34	8.127	2.328	3.891	6.33
-49.87	169.78	0.64	77.82	10.023	2.361	2.072	7.353
30.98	132.38	9.728	78.77	27.792	2.6	2.359	7.022
33.8	101.68	1.702	81.7	13.857	2.667	1.787	8.467
-32.73	57.4	0.263	68.7	0.35	2.3	2.74	7.834
-12.32	76.59	1.378	71.48	14.478	2.497	3.122	7.694
-33.17	63.7	4.304	100.67	8.458	2.412	1.836	7.169
-6.45	117.92	1.144	110.12	18.357	2.618	3.294	5.785
-9.24	87.88	0.377	103.88	17.71	2.466	2.183	6.734
23.39	56.48	1.399	60.15	18.335	2.449	2.126	8.298
39.31	65.88	0.7	58.7	17.756	2.361	3.291	6.906
41.87	113.64	2.696	62.14	15.764	2.266	2.062	5.843
-16.87	128	3.573	82.02	9.265	2.541	1.518	6.769
-6.28	125.85	0.573	40	17.552	2.492	3.021	5.708
-50.5	102.71	0.814	71.17	24.114	2.495	2.408	5.815
-24.18	72.42	3.514	101.11	28.882	2.378	3.339	6.83
28.95	0	0.698	94.74	16.572	2.433	3.083	7.092
48.47	88.91	0.559	72.36	17.222	2.545	1.276	5.862
-37.03	79.95	0.507	73.5	21.003	2.568	3.421	6.052
-17.77	84.2	2.344	88.51	26.959	2.309	3.83	5.359
-0.79	81.62	2.246	94.03	15.082	2.374	3.224	6.397
8.4	40.21	0.832	72	22.156	2.283	3.252	4.943
-24.29	96.72	1.657	76.48	13.063	2.474	2.327	6.261
12.72	98.97	7.592	71.51	19.979	2.556	2.166	6.564
-14.22	100.47	0.622	60.03	23.824	2.417	2.649	5.095
-0.43	108.4	0.234	76.7	10.255	2.37	3.144	5.694
16.39	98.12	2.599	75.56	14.849	2.41	3.126	6.452
0.19	67.7	1.476	61.09	23.729	2.727	2.194	6.343
-13.09	77.87	0.811	89.69	21.697	2.593	2.123	6.38
-3.29	82.73	3.165	87.25	24.216	2.538	1.457	6.73
-2.65	83.23	3.816	90.44	23.091	2.488	2.953	5.163
-11.1	109.95	0.2	68.48	15.953	2.448	2.227	7.067
-7.76	99.31	0.858	50.25	31.195	2.341	2.289	6.245
47.96	142.32	16.735	87.01	18.821	2.323	3.71	6.023
16.83	146.19	2.955	70.04	0	2.382	2.919	5.008
-8.86	82.39	3.242	66.64	16.306	2.336	2.726	6.286
20.91	0	5.328	61.14	15.185	2.377	3.081	6.91
-10.01	117.1	1.677	75.87	22.771	2.438	3.494	6.613
35.19	63.79	3.657	103.66	15.293	2.447	1.368	6.637
11.09	55.96	3.381	72.42	24.594	2.376	2.104	6.229
-3.22	68.05	2.827	63.65	21.349	2.509	2.338	6.452
13.43	66.6	1.195	89.78	11.999	2.427	1.815	5.614
-47.13	98.37	1.958	82.59	17.158	2.476	2.314	6.496
-33.8	33.22	0.915	48.21	13.347	2.361	1.414	6.107
-35.82	47.67	1.67	89.94	19.109	2.533	3.146	5.6
4.29	90.29	0.512	111.93	13.311	2.386	2.138	7.104
51.98	98.69	0.748	40.99	18.447	2.643	2.641	5.24
66.94	99.25	1.243	61.46	16.366	2.423	2.536	6.919
19.14	56.39	0.642	40	17.087	2.439	2.89	6.97
15.03	50.65	0.995	78.87	30.306	2.521	0.777	6.078
-54.03	64.8	1.399	94.86	15.837	2.547	2.815	7.324
-16.28	87.2	2.465	81.58	6.393	2.56	2.307	6.061
-23.63	124.56	4.26	100.88	24.095	2.663	2.785	6.011
-18.63	18.58	1.037	92.46	24.048	2.529	1.674	5.54
-5.04	73.38	6.266	105.53	6.126	2.442	2.79	6.493
-14.16	40.02	4.215	97.4	13.795	2.386	3.409	5.733
-59.38	30.43	2.729	73.96	20.615	2.434	2.633	5.867
22.44	109.01	1.923	81	21.145	2.628	1.998	6.448
-32.18	96.34	2.269	66.97	17.972	2.284	2.029	6.481
7.18	93.48	5.404	76.54	18.107	2.352	2.903	7.505
62.22	107.63	5.605	80.93	12.368	2.424	2.899	7.245
-27.58	65.61	6.265	78.73	3.601	2.35	2.75	6.941
-75.91	67.02	1.718	100.13	30.297	2.401	2.474	6.383
-8.58	145.57	2.872	75.05	12.188	2.667	2.642	6.177
33.03	72.6	6.319	66.02	19.059	2.414	2.455	6.479
58.75	102.05	0.884	66.96	17.047	2.499	2.233	6.055
-36.89	80.19	1.199	89.83	23.383	2.251	3.03	5.939
14.9	24.55	1.675	58.95	18.689	2.318	2.717	6.437
-13.96	18.66	4.054	76.98	18.921	2.562	3.403	5.797
-3.18	62.63	4.117	99.91	2.194	2.65	3.282	5.846
79.33	111.68	1.309	84.39	13	2.477	2.694	7.264
-45.09	103.65	0.365	78.88	22.468	2.413	2.917	5.396
7.61	107.42	2.109	79.46	21.928	2.51	1.83	5.668
14.03	50.39	0.658	64.56	12.29	2.138	2.446	7.519
32.57	128.48	0.372	67.14	8.532	2.477	2.74	6.186
2.94	51.05	0.466	77.07	18.759	2.324	1.392	7.601
9.24	86.38	2.285	84.07	0.559	2.545	2.801	5.566
-11.75	79.69	6.43	94.22	11.108	2.187	1.829	6.559
8.07	74.78	1.714	81.39	28.561	2.375	1.905	7.117
-10.3	120.16	2.037	100.29	26.67	2.445	2.129	5.775
18.65	58.85	5.381	104.08	20.923	2.359	2.479	7.839
-11.09	39.51	0.352	91.93	19.844	2.405	1.57	6.188
11.31	80.6	2.774	98.37	6.299	2.559	3.1	6.907
-0.88	68.01	1.63	65.14	13.556	2.447	2.624	5.958
33.78	181.32	2.904	62.76	16.229	2.338	3.847	7.693
-1.54	100.3	1.017	87.77	13.684	2.563	2.71	6.743
-53.19	67.72	0.728	59.88	15.899	2.48	2.9	8.178
37.86	48.32	1.897	75.64	25.795	2.485	1.902	7.443
-27.17	23.59	8.578	91.57	14.749	2.343	1.673	7.17
-19.61	49.24	3.9	101.2	15.954	2.144	2.933	5.736
-17.87	83.45	0.992	76.19	22.437	2.341	1.735	6.567
41.23	122.82	0.431	70.25	9.483	2.329	2.949	6.247
-64.07	113.65	0.307	84.81	12.959	2.376	3.695	6.521
94.13	86.87	6.148	63.9	13.574	2.349	3.162	6.618
31.68	70.3	0.634	77.4	18.334	2.464	2.899	5.779
6.7	88.06	1.191	79.88	15.93	2.556	2.689	6.375
-1.65	64.44	6.179	79.58	16.12	2.579	2.231	6.423
8.57	131.55	0.328	81.33	14.011	2.55	2.42	5.692
15.63	74.32	7.332	67.48	11.575	2.342	2.104	7.14
19.36	77.41	1.279	69.1	21.655	2.457	1.579	6.678
16.67	13.53	0.523	68.79	15.973	2.638	2.525	7.151
2.69	74.14	1.287	55.7	21.714	2.26	3.276	6.89
-5.92	105.09	0.8	85.13	11.33	2.612	1.598	5.129
-4.54	47.97	2.562	93.42	14.009	2.33	3.479	5.833
-5.85	57.48	0.862	91.94	16.673	2.485	3.352	7.823
34.01	103.78	0.244	76.06	17.233	2.5	2.778	7.128
17.81	35.7	1.322	67.83	22.526	2.473	2.784	5.203
-88.21	111.73	0.425	91.16	15.417	2.717	2.37	6.876
19.68	64.04	2.022	89.58	22.48	2.414	2.529	5.834
5.84	68.34	0.503	83.26	20.25	2.253	2.175	4.823
-0.56	46.28	1.012	106.16	17.359	2.493	2.522	7.826
-11.66	91.34	1.979	79.6	12.292	2.43	2.598	6.56
33.72	153.8	1.333	76.15	22.541	2.517	3.817	6.674
28.43	103.44	2.118	74	12.442	2.556	2.896	5.495
-23.19	54.07	3.255	56.59	17.872	2.446	2.353	5.577
12.21	114.07	0.518	89.92	17.676	2.502	2.431	5.227
-29.15	70.5	1.546	78.42	16.757	2.467	2.001	7.634
-41.39	121.23	0.2	87.65	15.664	2.665	2.116	5.185
-18.8	104.2	2.111	107.63	13.068	2.406	3.137	7.793
25.87	0	1.22	74.14	8.298	2.368	2.154	5.711
28.59	49.88	0.617	44.93	26.423	2.556	2.068	5.518
15.39	108.33	2.261	87.22	15.05	2.338	2.085	6.456
21.75	84.55	5.327	82.5	17.231	2.497	1.99	5.953
15.49	49.29	1.024	69.01	17.195	2.43	3.289	6.578
-19.24	60.99	0.641	85.96	24.574	2.438	2.6	5.798
12.96	22.81	1.945	91.79	29.599	2.742	2.302	6.249
24.01	77.35	0.434	65.8	18.959	2.598	2.52	5.893
22.63	146.32	0.852	75.48	17.058	2.573	2.652	7.189
35.67	104.15	5.598	102.15	11.259	2.514	1.977	6.91
21.25	145.71	1.754	69.18	9.338	2.367	1.527	6.698
10.54	106.47	0.252	81	7.356	2.481	3.437	7.343
32.1	110.82	0.273	40.63	13.225	2.52	3.192	6.711
-0.8	139.22	1.939	57.77	5.455	2.474	2.764	6.643
-26.46	91.32	3.906	82.36	24.473	2.461	3.143	6.404
-4.89	74.38	0.327	98.42	20.539	2.402	3.84	5.927
[truncated: 4,301 more rows]
